# Supplementary material for: Exploiting Protein-Protein Interaction Networks for Genome-Wide Disease-Gene Prioritization
Source: PLoS One. 2012 Sep 21;7(9):e43557. doi: 10.1371/journal.pone.0043557 (PMC3448640; doi:10.1371/journal.pone.0043557)
Supplement: Table S3 — AUC of the prioritization methods for each disorder and network. (XLS) [file pone.0043557.s007.xls]

## Sheet: Goh
	NetScore	NetZcore	NetShort	Func. Flow	PageRank	Random walk	Network propagation	NetCombo (NetScore + NetZcore + NetShort)	NetScore + NetZcore + NetShort + Network Propogation	All 7	NetScore + Network Propogation
chen_atherosclerosis	60.00 (25.30)	63.30 (21.70)	59.40 (14.60)	53.30 (29.80)	38.90 (17.10)	45.00 (13.90)	45.00 (21.00)	66.70 (16.70)	66.70 (16.70)	66.70 (16.70)	60.00 (25.30)
chen_autism	52.80 (33.80)	52.00 (20.40)	56.80 (34.10)	30.40 (20.10)	32.00 (22.80)	28.80 (17.50)	39.20 (23.70)	60.00 (37.40)	60.00 (37.40)	60.00 (37.40)	52.80 (33.80)
chen_cervical_carcinoma	75.70 (20.70)	72.40 (24.10)	51.40 (17.00)	54.30 (22.60)	53.30 (10.30)	47.10 (17.90)	56.20 (9.90)	75.20 (23.10)	75.20 (23.10)	77.60 (23.20)	76.20 (19.80)
chen_cirrhosis	36.00 (15.20)	45.00 (16.60)	70.00 (24.20)	39.00 (19.50)	43.00 (17.20)	43.00 (6.71)	46.00 (15.20)	50.00 (30.00)	50.00 (30.00)	47.00 (23.90)	40.00 (21.20)
chen_endometrial_carcinoma	85.70 (17.50)	78.60 (21.20)	64.80 (24.00)	71.90 (28.30)	77.10 (27.80)	74.80 (25.30)	75.70 (29.50)	88.60 (18.60)	87.60 (20.60)	84.80 (24.80)	83.30 (20.50)
chen_endometriosis	69.60 (13.70)	61.10 (7.72)	69.60 (10.50)	64.30 (20.20)	62.10 (25.20)	58.60 (26.20)	59.30 (22.80)	71.80 (15.80)	71.40 (15.80)	71.40 (15.80)	69.60 (14.20)
chen_epilepsy	48.00 (21.80)	34.70 (26.00)	30.70 (13.60)	38.70 (24.70)	38.70 (24.70)	37.30 (26.10)	46.00 (23.30)	42.70 (22.40)	42.70 (22.40)	44.70 (21.80)	48.00 (21.80)
chen_graves_disease	89.40 (11.80)	80.80 (12.50)	54.30 (21.20)	70.20 (10.50)	62.90 (16.30)	52.70 (11.10)	68.20 (19.40)	90.60 (13.00)	89.80 (14.00)	88.20 (14.50)	89.00 (11.90)
chen_hypercholesterolaemia	61.70 (28.00)	56.70 (30.80)	63.30 (28.00)	56.70 (30.80)	58.30 (29.50)	58.30 (25.70)	63.30 (28.00)	68.30 (32.50)	68.30 (32.50)	68.30 (32.50)	61.70 (28.00)
chen_inflammatory_bowel_disease	82.90 (15.90)	78.10 (13.50)	72.40 (7.64)	69.00 (9.52)	68.60 (12.10)	58.60 (5.22)	63.80 (6.39)	81.40 (12.80)	80.00 (13.00)	77.10 (11.40)	81.90 (15.50)
chen_ischaemic_stroke	77.50 (7.43)	79.50 (5.28)	74.80 (9.22)	73.30 (12.70)	70.60 (7.27)	61.00 (11.70)	64.40 (9.30)	77.00 (8.03)	76.80 (8.16)	76.80 (8.16)	77.80 (7.86)
chen_lymphoma	67.80 (7.94)	63.10 (13.30)	48.90 (12.70)	47.20 (10.40)	48.60 (11.10)	43.30 (9.69)	41.10 (14.80)	67.80 (8.06)	67.50 (8.25)	67.50 (8.25)	68.10 (7.73)
chen_migraine	74.00 (19.50)	62.70 (18.50)	65.30 (8.69)	56.00 (24.90)	58.00 (20.50)	52.00 (17.10)	59.30 (24.50)	66.00 (13.40)	66.00 (13.40)	66.70 (12.50)	73.30 (19.30)
chen_myocardial_ischemia	71.80 (17.60)	68.60 (16.10)	66.10 (24.30)	58.60 (17.80)	61.80 (15.00)	50.40 (21.80)	55.40 (23.00)	75.70 (12.30)	75.00 (12.30)	74.30 (13.00)	71.10 (17.20)
chen_neural_tube_defects	53.00 (37.70)	55.00 (32.00)	57.00 (20.80)	46.00 (32.30)	38.00 (37.50)	41.00 (38.30)	42.00 (38.80)	69.00 (30.30)	62.00 (32.90)	59.00 (32.10)	53.00 (37.70)
chen_osteoarthritis	92.50 (11.20)	90.00 (10.50)	81.40 (10.60)	78.60 (15.80)	73.90 (19.50)	71.10 (21.00)	77.50 (16.60)	92.50 (11.20)	92.10 (10.90)	90.70 (10.40)	92.50 (11.20)
chen_pancreatitis	66.70 (31.00)	58.00 (16.30)	63.30 (27.10)	44.00 (14.80)	52.70 (19.40)	42.70 (20.30)	52.00 (18.30)	68.70 (24.70)	68.00 (27.20)	66.70 (29.80)	68.00 (29.60)
chen_systemic_scleroderma	80.00 (13.90)	80.00 (13.90)	76.70 (22.40)	72.00 (13.20)	73.30 (25.30)	58.70 (14.50)	72.70 (25.20)	83.30 (16.70)	83.30 (16.70)	83.30 (16.70)	80.00 (13.90)
chen_ulcerative_colitis	57.60 (8.81)	51.40 (9.31)	57.10 (11.00)	62.90 (9.00)	76.20 (7.72)	71.40 (11.30)	71.90 (9.28)	63.80 (6.39)	64.30 (6.73)	63.80 (6.39)	59.00 (9.28)
goh_bone	64.90 (18.20)	63.70 (15.60)	61.60 (24.70)	56.30 (6.86)	60.00 (15.60)	60.00 (9.20)	65.30 (11.90)	74.30 (12.00)	74.30 (12.00)	73.90 (11.50)	64.50 (17.70)
goh_cancer	77.20 (5.84)	72.10 (6.69)	53.20 (11.20)	66.80 (6.63)	65.80 (4.24)	55.30 (7.22)	57.20 (8.28)	71.60 (7.40)	71.30 (7.34)	71.10 (7.04)	77.80 (5.95)
goh_cardiovascular	63.90 (14.10)	61.40 (12.30)	53.50 (9.62)	51.00 (11.40)	50.80 (13.60)	44.80 (15.10)	46.10 (13.00)	62.50 (11.10)	61.90 (11.50)	61.10 (11.90)	63.60 (12.90)
goh_connective_tissue	56.00 (9.33)	54.00 (8.27)	58.90 (19.20)	45.30 (15.10)	53.30 (15.30)	43.30 (9.87)	50.20 (8.27)	61.30 (14.10)	61.30 (14.10)	61.10 (13.80)	54.70 (8.99)
goh_dermatological	59.70 (13.50)	54.30 (5.17)	64.20 (10.20)	56.50 (11.50)	54.50 (10.80)	48.20 (7.84)	50.50 (12.10)	69.40 (13.50)	69.50 (13.70)	70.20 (13.40)	59.10 (13.10)
goh_developmental	54.70 (11.90)	45.60 (5.91)	39.30 (11.00)	45.10 (11.00)	45.60 (9.26)	40.70 (9.56)	42.70 (8.31)	51.80 (12.20)	51.50 (12.10)	52.40 (12.60)	53.30 (11.10)
goh_ear,nose,throat	58.00 (27.40)	48.70 (24.30)	54.70 (19.10)	39.30 (23.90)	33.30 (16.70)	32.70 (17.90)	39.30 (20.30)	59.30 (13.60)	58.00 (15.00)	58.00 (15.00)	54.70 (22.70)
goh_endocrine	70.50 (14.10)	68.20 (12.80)	69.20 (5.44)	51.30 (9.52)	56.80 (3.25)	50.20 (6.67)	50.90 (8.71)	69.50 (11.90)	69.10 (12.20)	68.20 (12.00)	69.40 (14.60)
goh_gastrointestinal	56.00 (18.50)	40.00 (9.35)	71.00 (18.50)	47.00 (14.80)	58.00 (26.10)	57.00 (23.60)	63.00 (20.80)	60.00 (21.50)	60.00 (21.50)	60.00 (21.50)	56.00 (18.50)
goh_hematological	70.30 (8.70)	69.30 (6.53)	67.30 (15.10)	66.50 (7.99)	63.60 (11.70)	57.30 (9.36)	55.50 (9.20)	70.00 (8.78)	69.80 (8.70)	70.20 (7.97)	70.00 (8.91)
goh_immunological	81.70 (5.90)	83.10 (6.36)	73.60 (9.76)	73.00 (10.60)	71.60 (8.15)	63.70 (5.88)	66.30 (7.40)	82.50 (5.34)	82.40 (5.37)	82.30 (5.42)	81.60 (5.91)
goh_metabolic	61.00 (10.60)	49.30 (8.51)	55.10 (6.80)	42.60 (9.77)	39.10 (6.91)	34.90 (8.68)	35.70 (6.78)	58.20 (5.94)	57.40 (6.02)	56.40 (6.59)	59.20 (9.01)
goh_multiple	65.50 (7.83)	51.30 (6.17)	31.50 (10.50)	56.70 (8.31)	52.50 (9.72)	45.30 (10.00)	43.60 (8.73)	54.50 (7.87)	54.00 (7.73)	53.70 (7.27)	64.60 (7.54)
goh_muscular	61.50 (10.10)	61.10 (9.12)	72.00 (9.45)	58.80 (7.66)	55.50 (8.32)	50.20 (10.10)	53.00 (7.46)	71.40 (4.80)	70.90 (4.24)	70.60 (3.77)	64.10 (8.15)
goh_neurological	63.70 (5.22)	59.60 (6.99)	31.40 (6.24)	53.50 (4.42)	45.30 (6.35)	40.20 (6.11)	41.20 (6.54)	56.40 (5.67)	56.20 (5.95)	55.80 (6.16)	63.60 (6.36)
goh_nutritional	63.00 (19.60)	61.00 (11.40)	84.00 (15.60)	53.00 (22.00)	52.00 (25.40)	50.00 (25.00)	52.00 (25.40)	83.00 (21.10)	81.00 (20.70)	74.00 (23.80)	62.00 (21.70)
goh_ophthamological	48.00 (10.70)	46.50 (13.80)	48.00 (16.80)	45.80 (11.10)	42.10 (11.80)	41.10 (9.33)	40.80 (10.10)	50.70 (14.10)	50.60 (14.20)	50.80 (14.70)	48.70 (11.20)
goh_psychiatric	55.00 (15.00)	56.00 (22.20)	51.00 (10.20)	41.00 (20.70)	21.00 (22.70)	20.00 (19.00)	33.00 (23.90)	60.00 (24.50)	60.00 (24.50)	57.00 (25.40)	58.00 (24.90)
goh_renal	50.90 (15.50)	49.10 (17.00)	58.20 (16.70)	50.00 (21.10)	53.30 (21.70)	51.80 (17.50)	54.40 (17.20)	62.90 (14.30)	62.90 (14.30)	62.90 (14.30)	50.70 (15.40)
goh_respiratory	54.70 (11.90)	52.70 (13.80)	74.70 (15.90)	40.00 (6.24)	56.70 (11.50)	48.70 (18.50)	61.30 (15.60)	64.00 (18.80)	64.00 (18.80)	64.00 (18.80)	54.00 (10.90)
goh_skeletal	64.20 (12.90)	49.70 (10.20)	56.50 (15.00)	50.00 (9.83)	47.60 (9.24)	40.90 (7.29)	44.10 (11.90)	66.20 (12.50)	65.80 (12.20)	65.80 (12.30)	62.90 (12.30)
omim_adrenoleukodystrophy	100.00 (0.00)	100.00 (0.00)	100.00 (0.00)	100.00 (0.00)	100.00 (0.00)	100.00 (0.00)	100.00 (0.00)	100.00 (0.00)	100.00 (0.00)	100.00 (0.00)	100.00 (0.00)
omim_aids	90.00 (22.40)	90.00 (22.40)	60.00 (54.80)	60.00 (41.80)	40.00 (54.80)	40.00 (54.80)	40.00 (54.80)	90.00 (22.40)	90.00 (22.40)	80.00 (44.70)	90.00 (22.40)
omim_alzheimer	60.00 (45.40)	53.30 (40.20)	65.00 (9.13)	55.00 (41.10)	46.70 (22.50)	53.30 (22.50)	58.30 (30.00)	60.00 (30.80)	60.00 (30.80)	60.00 (30.80)	58.30 (43.70)
omim_amyloidosis	80.00 (44.70)	80.00 (44.70)	80.00 (44.70)	80.00 (44.70)	60.00 (54.80)	60.00 (54.80)	60.00 (54.80)	80.00 (44.70)	60.00 (54.80)	60.00 (54.80)	80.00 (44.70)
omim_amyotrophic	31.10 (30.80)	31.10 (30.80)	66.70 (33.30)	20.00 (18.30)	55.60 (15.70)	53.30 (18.30)	57.80 (14.50)	62.20 (29.00)	60.00 (27.90)	55.60 (15.70)	33.30 (23.60)
omim_anemia	50.00 (46.80)	55.00 (44.70)	50.00 (35.40)	40.00 (41.80)	40.00 (41.80)	30.00 (27.40)	65.00 (33.50)	50.00 (35.40)	50.00 (35.40)	50.00 (35.40)	60.00 (41.80)
omim_arrhythmogenic	70.00 (27.40)	70.00 (27.40)	90.00 (22.40)	70.00 (27.40)	90.00 (22.40)	90.00 (22.40)	90.00 (22.40)	70.00 (27.40)	75.00 (25.00)	90.00 (22.40)	80.00 (20.90)
omim_asthma	50.00 (26.40)	33.30 (42.50)	46.70 (36.10)	13.30 (18.30)	23.30 (32.50)	30.00 (29.80)	43.30 (43.50)	46.70 (36.10)	46.70 (36.10)	36.70 (41.50)	43.30 (19.00)
omim_atrial	83.30 (23.60)	70.00 (29.80)	70.00 (29.80)	56.70 (14.90)	60.00 (25.30)	60.00 (25.30)	60.00 (25.30)	80.00 (29.80)	80.00 (29.80)	70.00 (29.80)	83.30 (23.60)
omim_autism	80.00 (27.40)	80.00 (27.40)	90.00 (22.40)	50.00 (0.00)	30.00 (44.70)	20.00 (27.40)	30.00 (44.70)	90.00 (22.40)	90.00 (22.40)	90.00 (22.40)	80.00 (27.40)
omim_autoimmune	40.00 (41.80)	30.00 (44.70)	70.00 (44.70)	40.00 (41.80)	40.00 (41.80)	40.00 (41.80)	40.00 (41.80)	50.00 (50.00)	50.00 (50.00)	40.00 (41.80)	40.00 (41.80)
omim_bardet_biedl	70.00 (44.70)	0.00 (0.00)	20.00 (27.40)	40.00 (41.80)	40.00 (41.80)	40.00 (41.80)	40.00 (41.80)	30.00 (44.70)	30.00 (44.70)	40.00 (41.80)	60.00 (41.80)
omim_blood	55.70 (25.50)	55.20 (20.30)	53.80 (32.40)	49.50 (33.60)	52.40 (36.30)	51.90 (32.70)	54.80 (32.40)	55.70 (27.90)	52.40 (29.40)	51.00 (32.90)	55.70 (25.50)
omim_brachydactyly	50.00 (50.00)	50.00 (50.00)	80.00 (27.40)	50.00 (50.00)	50.00 (50.00)	50.00 (50.00)	50.00 (50.00)	80.00 (27.40)	80.00 (27.40)	70.00 (44.70)	50.00 (50.00)
omim_breast	74.70 (13.90)	70.70 (16.60)	70.00 (25.90)	68.70 (21.30)	60.70 (37.10)	58.00 (31.20)	65.30 (22.70)	70.70 (14.80)	70.70 (14.80)	74.70 (19.80)	74.70 (13.90)
omim_cardiomyopathy	68.10 (13.40)	63.60 (10.50)	55.80 (13.30)	46.10 (15.00)	56.40 (16.70)	49.70 (13.40)	50.60 (13.50)	69.40 (16.50)	69.20 (17.00)	65.00 (16.00)	65.30 (14.40)
omim_cataract	63.00 (14.40)	53.00 (14.80)	70.00 (9.35)	67.00 (22.20)	75.00 (6.12)	73.00 (7.58)	86.00 (10.80)	74.00 (8.22)	74.00 (8.22)	83.00 (9.75)	65.00 (15.40)
omim_cerebral	43.30 (38.40)	20.00 (27.40)	10.00 (22.40)	10.00 (22.40)	16.70 (23.60)	16.70 (23.60)	36.70 (41.50)	46.70 (36.10)	46.70 (36.10)	26.70 (38.40)	56.70 (25.30)
omim_charcot_marie_tooth	57.00 (13.00)	26.00 (13.40)	57.00 (19.20)	38.00 (26.80)	30.00 (34.60)	30.00 (34.60)	35.00 (41.20)	50.00 (22.40)	50.00 (22.40)	50.00 (22.40)	62.00 (22.80)
omim_colon	70.00 (27.40)	70.00 (27.40)	80.00 (27.40)	80.00 (27.40)	90.00 (22.40)	70.00 (44.70)	70.00 (44.70)	80.00 (27.40)	80.00 (27.40)	90.00 (22.40)	80.00 (27.40)
omim_colorectal	84.80 (14.90)	75.70 (18.60)	76.70 (20.50)	63.80 (22.30)	84.30 (15.60)	83.80 (16.70)	81.40 (20.20)	84.30 (15.60)	84.80 (14.90)	90.50 (8.75)	87.60 (12.30)
omim_combined	42.20 (14.50)	28.90 (9.94)	60.00 (14.90)	26.70 (14.90)	53.30 (18.30)	48.90 (16.90)	53.30 (18.30)	64.40 (4.97)	62.20 (9.94)	60.00 (14.90)	40.00 (14.90)
omim_cone_rod	33.30 (42.50)	13.30 (29.80)	33.30 (40.80)	10.00 (22.40)	30.00 (18.30)	36.70 (21.70)	50.00 (28.90)	46.70 (38.00)	46.70 (38.00)	23.30 (22.40)	36.70 (41.50)
omim_congenital	21.70 (21.70)	16.70 (15.60)	51.70 (38.40)	26.70 (25.30)	38.30 (37.10)	40.00 (36.50)	46.70 (30.40)	56.70 (43.50)	56.70 (43.50)	40.00 (36.50)	36.70 (33.60)
omim_coronary	40.00 (36.50)	35.00 (39.30)	56.70 (14.90)	18.30 (17.10)	36.70 (7.45)	30.00 (18.30)	38.30 (21.70)	50.00 (16.70)	50.00 (16.70)	50.00 (16.70)	50.00 (40.80)
omim_deafness	40.80 (19.30)	38.10 (13.80)	44.40 (10.40)	37.80 (6.32)	27.20 (12.20)	21.40 (13.60)	26.70 (11.20)	49.40 (7.95)	47.80 (9.90)	44.40 (13.00)	40.80 (19.30)
omim_dementia	80.00 (27.40)	80.00 (27.40)	80.00 (27.40)	80.00 (27.40)	50.00 (50.00)	50.00 (50.00)	70.00 (44.70)	80.00 (27.40)	80.00 (27.40)	80.00 (27.40)	80.00 (27.40)
omim_diabetes	72.60 (16.10)	72.80 (15.10)	61.60 (10.60)	58.20 (17.80)	56.20 (19.20)	56.00 (17.80)	55.80 (17.30)	70.40 (7.50)	70.80 (8.23)	70.20 (17.70)	71.40 (17.60)
omim_diamond_blackfan	80.00 (44.70)	50.00 (50.00)	90.00 (22.40)	30.00 (44.70)	30.00 (44.70)	30.00 (44.70)	30.00 (44.70)	90.00 (22.40)	90.00 (22.40)	70.00 (44.70)	80.00 (44.70)
omim_dystonia	60.00 (41.80)	40.00 (25.30)	73.30 (30.30)	56.70 (25.30)	46.70 (36.10)	46.70 (36.10)	60.00 (41.80)	76.70 (32.50)	76.70 (32.50)	76.70 (32.50)	66.70 (31.20)
omim_ectodermal	100.00 (0.00)	90.00 (22.40)	80.00 (27.40)	60.00 (41.80)	60.00 (41.80)	60.00 (41.80)	70.00 (27.40)	90.00 (22.40)	90.00 (22.40)	90.00 (22.40)	90.00 (22.40)
omim_epidermolysis	93.30 (14.90)	93.30 (14.90)	93.30 (14.90)	93.30 (14.90)	96.70 (7.45)	86.70 (29.80)	93.30 (14.90)	93.30 (14.90)	93.30 (14.90)	93.30 (14.90)	93.30 (14.90)
omim_epilepsy	53.30 (24.70)	41.70 (25.00)	30.00 (21.70)	26.70 (18.10)	31.70 (10.90)	21.70 (12.60)	33.30 (8.33)	36.70 (26.70)	36.70 (26.70)	25.00 (17.70)	48.30 (14.90)
omim_epileptic	26.70 (25.30)	36.70 (41.50)	50.00 (11.80)	40.00 (22.40)	16.70 (23.60)	36.70 (41.50)	36.70 (41.50)	43.30 (25.30)	43.30 (25.30)	43.30 (25.30)	26.70 (25.30)
omim_epiphyseal	70.00 (27.40)	70.00 (27.40)	60.00 (22.40)	70.00 (27.40)	60.00 (22.40)	60.00 (22.40)	70.00 (27.40)	70.00 (27.40)	70.00 (27.40)	70.00 (27.40)	70.00 (27.40)
omim_esophageal	53.30 (36.10)	26.70 (25.30)	76.70 (22.40)	33.30 (31.20)	50.00 (11.80)	43.30 (25.30)	46.70 (18.30)	66.70 (20.40)	66.70 (20.40)	76.70 (22.40)	60.00 (25.30)
omim_factor	90.00 (22.40)	90.00 (22.40)	80.00 (27.40)	80.00 (27.40)	70.00 (27.40)	60.00 (41.80)	70.00 (27.40)	90.00 (22.40)	90.00 (22.40)	90.00 (22.40)	90.00 (22.40)
omim_fanconi	73.30 (27.90)	66.70 (33.30)	73.30 (27.90)	53.30 (44.70)	60.00 (43.50)	53.30 (44.70)	66.70 (47.10)	80.00 (29.80)	80.00 (29.80)	80.00 (29.80)	80.00 (18.30)
omim_gastric	46.70 (17.30)	51.70 (12.40)	85.00 (20.70)	43.30 (19.90)	58.30 (37.30)	58.30 (37.30)	58.30 (37.30)	80.00 (21.70)	76.70 (22.40)	65.00 (35.60)	48.30 (19.00)
omim_glomerulosclerosis	60.00 (54.80)	70.00 (44.70)	70.00 (44.70)	60.00 (54.80)	30.00 (44.70)	30.00 (44.70)	40.00 (41.80)	80.00 (44.70)	80.00 (44.70)	80.00 (44.70)	80.00 (44.70)
omim_glycogen	63.30 (41.50)	26.70 (38.40)	60.00 (41.80)	56.70 (36.50)	33.30 (31.20)	43.30 (25.30)	53.30 (7.45)	56.70 (38.40)	53.30 (36.10)	53.30 (36.10)	63.30 (41.50)
omim_hemolytic	66.70 (10.20)	60.00 (18.10)	75.00 (35.40)	55.00 (24.00)	51.70 (29.10)	41.70 (33.30)	51.70 (38.40)	73.30 (30.80)	73.30 (30.80)	73.30 (30.80)	61.70 (20.90)
omim_hemophagocytic	90.00 (22.40)	60.00 (41.80)	70.00 (44.70)	90.00 (22.40)	50.00 (35.40)	50.00 (35.40)	70.00 (44.70)	90.00 (22.40)	90.00 (22.40)	80.00 (27.40)	90.00 (22.40)
omim_hepatocellular	60.00 (41.80)	70.00 (44.70)	80.00 (44.70)	70.00 (44.70)	90.00 (22.40)	80.00 (27.40)	90.00 (22.40)	80.00 (44.70)	80.00 (44.70)	70.00 (44.70)	70.00 (44.70)
omim_high	80.00 (27.40)	80.00 (27.40)	80.00 (27.40)	70.00 (44.70)	60.00 (41.80)	50.00 (50.00)	70.00 (27.40)	80.00 (27.40)	80.00 (27.40)	80.00 (27.40)	80.00 (27.40)
omim_hypercholesterolemia	60.00 (54.80)	55.00 (51.20)	50.00 (0.00)	50.00 (35.40)	70.00 (27.40)	70.00 (27.40)	70.00 (27.40)	70.00 (27.40)	70.00 (27.40)	70.00 (27.40)	60.00 (54.80)
omim_hypertension	70.00 (27.40)	45.00 (37.10)	70.00 (44.70)	30.00 (44.70)	30.00 (44.70)	30.00 (44.70)	50.00 (50.00)	70.00 (44.70)	70.00 (44.70)	70.00 (44.70)	70.00 (27.40)
omim_ichthyosis	76.70 (22.40)	60.00 (25.30)	56.70 (27.90)	33.30 (20.40)	50.00 (37.30)	56.70 (36.50)	60.00 (38.40)	63.30 (24.70)	63.30 (24.70)	63.30 (34.20)	73.30 (25.30)
omim_immunodeficiency	66.00 (23.00)	66.00 (23.00)	91.00 (12.40)	72.00 (31.30)	65.00 (19.00)	55.00 (20.30)	74.00 (26.10)	86.00 (12.90)	86.00 (12.90)	86.00 (12.90)	66.00 (23.00)
omim_keratosis	40.00 (54.80)	40.00 (54.80)	70.00 (44.70)	60.00 (54.80)	60.00 (54.80)	60.00 (54.80)	60.00 (54.80)	80.00 (44.70)	80.00 (44.70)	80.00 (44.70)	60.00 (54.80)
omim_leigh	20.00 (27.40)	20.00 (27.40)	20.00 (27.40)	40.00 (41.80)	30.00 (27.40)	40.00 (41.80)	40.00 (41.80)	40.00 (41.80)	40.00 (41.80)	30.00 (27.40)	30.00 (27.40)
omim_leukemia	76.80 (15.30)	72.30 (19.30)	57.70 (28.90)	65.30 (21.30)	60.90 (11.00)	57.70 (17.70)	56.80 (16.90)	75.30 (17.30)	75.30 (17.60)	74.70 (17.50)	76.70 (15.60)
omim_long	73.30 (27.90)	80.00 (18.30)	76.70 (22.40)	73.30 (27.90)	70.00 (29.80)	56.70 (27.90)	70.00 (29.80)	86.70 (18.30)	86.70 (18.30)	80.00 (29.80)	73.30 (27.90)
omim_lung	76.70 (14.90)	33.30 (26.40)	73.30 (27.90)	60.00 (36.50)	63.30 (41.50)	56.70 (36.50)	56.70 (36.50)	86.70 (18.30)	86.70 (18.30)	86.70 (18.30)	73.30 (19.00)
omim_lymphoma	33.30 (23.60)	33.30 (23.60)	80.00 (18.30)	46.70 (29.80)	64.40 (32.80)	60.00 (36.50)	66.70 (23.60)	73.30 (14.90)	73.30 (14.90)	75.60 (14.50)	40.00 (25.60)
omim_macular	62.00 (15.20)	61.00 (16.70)	53.00 (20.50)	62.00 (20.20)	73.00 (19.20)	65.00 (20.60)	84.00 (21.60)	70.00 (22.10)	70.00 (22.10)	70.00 (22.10)	63.00 (13.50)
omim_malaria	86.70 (29.80)	77.80 (15.70)	93.30 (14.90)	84.40 (21.70)	55.60 (27.20)	26.70 (25.60)	60.00 (32.00)	100.00 (0.00)	100.00 (0.00)	88.90 (15.70)	84.40 (29.00)
omim_melanoma	50.00 (35.40)	30.00 (27.40)	80.00 (27.40)	30.00 (27.40)	60.00 (22.40)	50.00 (35.40)	70.00 (27.40)	80.00 (27.40)	80.00 (27.40)	80.00 (27.40)	50.00 (35.40)
omim_mental	54.50 (14.40)	49.60 (19.10)	65.30 (14.20)	44.60 (14.70)	30.40 (9.04)	25.50 (10.40)	29.60 (8.44)	60.00 (9.96)	59.00 (10.10)	55.00 (14.10)	51.20 (14.60)
omim_microcephaly	70.00 (44.70)	60.00 (41.80)	80.00 (27.40)	40.00 (54.80)	50.00 (50.00)	20.00 (44.70)	60.00 (54.80)	90.00 (22.40)	90.00 (22.40)	90.00 (22.40)	80.00 (44.70)
omim_microphthalmia	83.30 (23.60)	73.30 (25.30)	46.70 (36.10)	73.30 (25.30)	26.70 (25.30)	16.70 (23.60)	53.30 (36.10)	73.30 (25.30)	73.30 (25.30)	70.00 (27.40)	83.30 (23.60)
omim_microvascular	36.70 (36.10)	30.00 (27.40)	46.70 (36.10)	23.30 (22.40)	6.67 (14.90)	13.30 (18.30)	26.70 (25.30)	33.30 (31.20)	33.30 (31.20)	26.70 (25.30)	26.70 (25.30)
omim_mitochondrial	31.70 (33.50)	13.30 (18.30)	33.30 (20.40)	6.67 (14.90)	5.00 (11.20)	0.00 (0.00)	10.00 (13.70)	28.30 (18.30)	28.30 (18.30)	18.30 (19.00)	16.70 (28.30)
omim_multiple	65.00 (10.90)	60.00 (18.10)	58.30 (20.40)	63.30 (12.60)	61.70 (11.20)	41.70 (11.80)	58.30 (11.80)	73.30 (18.10)	73.30 (18.10)	63.30 (12.60)	68.30 (20.70)
omim_muscular	86.70 (29.80)	86.70 (29.80)	86.70 (29.80)	73.30 (42.20)	63.30 (41.50)	58.30 (37.30)	75.00 (43.30)	86.70 (29.80)	86.70 (29.80)	86.70 (29.80)	86.70 (29.80)
omim_myasthenic	80.00 (27.40)	70.00 (44.70)	60.00 (41.80)	70.00 (44.70)	60.00 (41.80)	60.00 (41.80)	60.00 (41.80)	60.00 (41.80)	60.00 (41.80)	60.00 (41.80)	70.00 (44.70)
omim_myocardial	76.70 (32.50)	76.70 (32.50)	63.30 (41.50)	73.30 (36.50)	63.30 (34.20)	56.70 (43.50)	63.30 (34.20)	86.70 (29.80)	86.70 (29.80)	80.00 (29.80)	86.70 (29.80)
omim_myopathy	61.30 (26.70)	68.80 (18.80)	81.20 (12.50)	70.00 (27.40)	58.80 (26.40)	45.00 (20.90)	55.00 (30.40)	75.00 (17.70)	75.00 (17.70)	75.00 (17.70)	63.70 (23.60)
omim_neuropathy	31.70 (23.90)	23.30 (22.40)	66.70 (20.40)	36.70 (29.20)	50.00 (22.80)	45.00 (31.00)	53.30 (32.10)	53.30 (13.90)	50.00 (16.70)	50.00 (16.70)	38.30 (16.20)
omim_noonan	80.00 (29.80)	80.00 (29.80)	86.70 (29.80)	76.70 (32.50)	63.30 (34.20)	63.30 (34.20)	70.00 (29.80)	86.70 (29.80)	86.70 (29.80)	86.70 (29.80)	80.00 (29.80)
omim_obesity	65.00 (22.60)	54.00 (29.00)	82.00 (17.50)	46.00 (23.30)	54.00 (23.30)	47.00 (24.10)	60.00 (29.20)	86.00 (12.90)	86.00 (12.90)	77.00 (12.50)	63.00 (22.50)
omim_osteopetrosis	30.00 (44.70)	30.00 (44.70)	70.00 (44.70)	40.00 (41.80)	40.00 (41.80)	60.00 (41.80)	60.00 (41.80)	70.00 (44.70)	70.00 (44.70)	50.00 (50.00)	30.00 (44.70)
omim_ovarian	66.70 (33.30)	40.00 (27.90)	66.70 (23.60)	80.00 (29.80)	93.30 (14.90)	93.30 (14.90)	93.30 (14.90)	80.00 (29.80)	80.00 (29.80)	84.40 (29.00)	73.30 (36.50)
omim_pancreatic	75.00 (14.40)	68.30 (23.90)	61.70 (16.20)	55.00 (20.10)	60.00 (27.90)	66.70 (23.60)	75.00 (14.40)	68.30 (23.90)	68.30 (23.90)	68.30 (23.90)	75.00 (14.40)
omim_parkinson	60.00 (25.30)	50.00 (11.80)	46.70 (36.10)	50.00 (37.30)	53.30 (36.10)	46.70 (36.10)	60.00 (25.30)	53.30 (27.40)	53.30 (27.40)	46.70 (36.10)	53.30 (27.40)
omim_pituitary	65.00 (22.40)	55.00 (11.20)	50.00 (35.40)	70.00 (27.40)	60.00 (22.40)	60.00 (22.40)	60.00 (22.40)	75.00 (25.00)	75.00 (25.00)	60.00 (22.40)	60.00 (22.40)
omim_prostate	47.30 (17.10)	30.00 (21.30)	50.00 (19.10)	31.30 (27.60)	42.00 (19.80)	38.70 (17.30)	42.00 (19.80)	53.30 (16.80)	52.70 (16.90)	48.00 (22.20)	39.30 (20.10)
omim_pulmonary	23.30 (22.40)	23.30 (22.40)	33.30 (33.30)	23.30 (22.40)	50.00 (37.30)	50.00 (37.30)	56.70 (43.50)	30.00 (29.80)	30.00 (29.80)	30.00 (29.80)	23.30 (22.40)
omim_renal	56.70 (39.70)	38.30 (36.10)	50.00 (39.50)	51.70 (34.10)	53.30 (31.50)	50.00 (29.50)	63.30 (37.50)	61.70 (31.50)	61.70 (31.50)	61.70 (31.50)	56.70 (39.70)
omim_retinitis	53.30 (21.40)	46.70 (24.50)	49.70 (7.51)	48.90 (24.00)	45.60 (20.80)	47.80 (18.90)	53.10 (14.80)	52.80 (9.16)	52.80 (9.16)	53.10 (6.69)	43.60 (17.40)
omim_rheumatoid	75.00 (27.60)	58.30 (23.60)	71.70 (16.20)	51.70 (17.10)	36.70 (7.45)	40.00 (16.00)	66.70 (15.60)	81.70 (17.10)	81.70 (17.10)	73.30 (26.00)	70.00 (24.00)
omim_schizophrenia	50.00 (35.40)	25.00 (25.00)	60.00 (22.40)	50.00 (0.00)	45.00 (11.20)	50.00 (35.40)	55.00 (27.40)	60.00 (22.40)	60.00 (22.40)	50.00 (0.00)	70.00 (27.40)
omim_severe	73.30 (43.50)	73.30 (43.50)	73.30 (25.30)	66.70 (31.20)	50.00 (50.00)	50.00 (50.00)	60.00 (41.80)	76.70 (36.50)	76.70 (36.50)	73.30 (43.50)	73.30 (43.50)
omim_short	20.00 (27.40)	0.00 (0.00)	40.00 (41.80)	10.00 (22.40)	60.00 (54.80)	50.00 (50.00)	60.00 (54.80)	40.00 (41.80)	40.00 (41.80)	40.00 (41.80)	20.00 (27.40)
omim_spastic	6.67 (14.90)	13.30 (18.30)	71.10 (16.90)	15.60 (16.90)	20.00 (18.30)	17.80 (16.90)	20.00 (18.30)	48.90 (29.00)	48.90 (29.00)	26.70 (14.90)	6.67 (14.90)
omim_spinocerebellar	45.00 (16.20)	46.70 (26.70)	43.30 (19.90)	18.30 (13.70)	26.70 (25.30)	26.70 (30.80)	31.70 (27.30)	50.00 (31.20)	45.00 (24.00)	40.00 (13.70)	50.00 (21.20)
omim_systemic	63.30 (37.50)	68.30 (41.00)	81.70 (17.10)	50.00 (28.90)	55.00 (13.90)	38.30 (24.70)	50.00 (28.90)	76.70 (24.60)	73.30 (26.00)	61.70 (16.20)	61.70 (37.10)
omim_thrombophilia	68.30 (23.90)	68.30 (23.90)	93.30 (14.90)	68.30 (23.90)	68.30 (23.90)	68.30 (23.90)	75.00 (14.40)	93.30 (14.90)	93.30 (14.90)	88.30 (16.20)	68.30 (23.90)
omim_thyroid	60.00 (12.20)	41.00 (13.40)	71.00 (23.00)	48.00 (11.50)	48.00 (8.37)	48.00 (13.00)	48.00 (13.00)	70.00 (20.00)	70.00 (20.00)	62.00 (22.80)	60.00 (12.20)
omim_usher	60.00 (54.80)	60.00 (54.80)	50.00 (50.00)	60.00 (54.80)	60.00 (54.80)	60.00 (54.80)	80.00 (44.70)	80.00 (44.70)	80.00 (44.70)	60.00 (54.80)	80.00 (44.70)
omim_xeroderma	100.00 (0.00)	100.00 (0.00)	100.00 (0.00)	90.00 (22.40)	90.00 (22.40)	90.00 (22.40)	90.00 (22.40)	100.00 (0.00)	100.00 (0.00)	100.00 (0.00)	100.00 (0.00)
omim_zellweger	100.00 (0.00)	100.00 (0.00)	100.00 (0.00)	100.00 (0.00)	100.00 (0.00)	100.00 (0.00)	100.00 (0.00)	100.00 (0.00)	100.00 (0.00)	100.00 (0.00)	100.00 (0.00)
* For each disorder (rows), the average AUC of the prioritization methods (columns) in the five-fold validation are given on each network (sheets). Values in parenthesis are the standard deviations of AUCs among all five folds.

## Sheet: Entrez
	NetScore	NetZcore	NetShort	Func. Flow	PageRank	Random walk	Network propagation	NetCombo (NetScore + NetZcore + NetShort)	NetScore + NetZcore + NetShort + Network Propogation	All 7	NetScore + Network Propogation
chen_atherosclerosis	67.60 (17.50)	70.00 (20.70)	67.60 (21.10)	64.80 (20.60)	51.90 (18.30)	42.40 (25.80)	54.30 (16.40)	76.70 (16.00)	76.70 (16.00)	76.70 (16.00)	67.60 (17.50)
chen_autism	59.50 (18.90)	51.40 (20.00)	50.00 (11.40)	37.10 (13.20)	31.90 (3.98)	28.10 (14.50)	45.20 (16.60)	68.10 (14.60)	68.10 (14.60)	67.60 (15.60)	60.00 (19.40)
chen_cervical_carcinoma	86.10 (0.80)	74.60 (7.19)	51.10 (22.80)	70.70 (9.83)	70.00 (14.50)	65.40 (16.10)	72.10 (11.30)	79.30 (6.98)	81.40 (5.30)	85.40 (9.40)	86.10 (0.80)
chen_cirrhosis	72.00 (22.80)	72.00 (22.80)	64.00 (16.70)	64.00 (16.70)	56.00 (8.94)	56.00 (8.94)	60.00 (14.10)	72.00 (22.80)	72.00 (22.80)	76.00 (26.10)	72.00 (22.80)
chen_endometrial_carcinoma	85.70 (10.90)	85.70 (10.10)	56.30 (24.20)	71.40 (14.30)	80.00 (7.82)	80.00 (7.82)	79.20 (7.27)	86.90 (8.11)	87.30 (8.09)	90.20 (8.21)	89.40 (7.41)
chen_endometriosis	93.30 (9.94)	83.60 (4.33)	52.20 (26.50)	63.10 (13.80)	69.70 (10.10)	61.40 (12.20)	67.80 (11.20)	83.90 (5.61)	83.90 (5.61)	83.30 (5.29)	92.20 (9.85)
chen_epilepsy	61.40 (22.30)	65.00 (16.80)	54.60 (19.30)	46.10 (26.80)	31.10 (12.60)	29.30 (4.82)	48.90 (20.30)	58.20 (19.80)	58.20 (19.80)	58.60 (19.50)	62.10 (21.80)
chen_graves_disease	83.20 (6.63)	83.90 (16.10)	78.90 (23.20)	58.90 (13.40)	70.00 (24.00)	52.90 (26.80)	67.90 (17.10)	85.40 (8.60)	85.40 (8.60)	86.10 (10.20)	83.20 (6.63)
chen_hypercholesterolaemia	67.20 (19.90)	68.00 (17.90)	64.00 (26.10)	60.80 (29.00)	72.00 (30.30)	67.20 (20.90)	74.40 (22.60)	80.00 (24.50)	80.00 (24.50)	80.00 (24.50)	68.80 (18.60)
chen_inflammatory_bowel_disease	88.10 (18.70)	88.10 (18.70)	73.30 (29.50)	69.50 (19.80)	71.40 (20.30)	63.30 (20.20)	75.20 (14.90)	91.40 (19.20)	91.00 (18.90)	89.00 (18.60)	88.10 (18.70)
chen_ischaemic_stroke	74.90 (20.90)	71.60 (17.70)	87.30 (13.40)	74.90 (10.70)	78.00 (13.80)	69.30 (13.00)	76.70 (10.70)	85.30 (16.90)	85.30 (16.90)	85.60 (16.50)	75.60 (20.30)
chen_lymphoma	84.20 (10.60)	83.90 (10.40)	33.30 (21.40)	68.60 (19.50)	74.70 (21.30)	59.20 (15.50)	70.30 (17.70)	80.00 (11.80)	79.70 (13.10)	80.00 (14.30)	85.00 (12.60)
chen_migraine	51.40 (21.40)	55.70 (10.20)	63.80 (19.90)	49.50 (21.10)	52.40 (27.90)	47.10 (22.40)	49.50 (26.00)	56.20 (19.40)	55.70 (19.70)	52.40 (22.00)	51.90 (22.20)
chen_myocardial_ischemia	76.10 (5.59)	67.10 (18.80)	76.40 (5.42)	62.90 (17.70)	71.40 (9.70)	70.00 (11.70)	68.90 (13.20)	84.30 (5.27)	84.30 (5.27)	84.30 (5.27)	77.10 (6.96)
chen_neural_tube_defects	58.00 (14.80)	55.00 (25.00)	61.00 (16.70)	41.00 (18.80)	41.00 (18.80)	36.00 (26.10)	40.00 (24.50)	60.00 (20.00)	59.00 (21.30)	56.00 (23.30)	57.00 (16.40)
chen_osteoarthritis	85.00 (10.50)	84.70 (11.00)	65.60 (29.00)	72.50 (24.00)	72.20 (22.80)	71.60 (23.60)	75.00 (25.00)	82.80 (12.20)	82.80 (12.20)	82.20 (12.50)	85.00 (10.50)
chen_pancreatitis	66.70 (14.10)	53.30 (11.30)	65.30 (8.69)	64.00 (11.40)	54.70 (21.30)	57.30 (17.40)	69.30 (22.80)	73.30 (9.43)	73.30 (9.43)	73.30 (9.43)	71.30 (13.20)
chen_systemic_scleroderma	81.10 (20.40)	77.80 (21.90)	90.00 (14.90)	76.70 (25.30)	76.70 (14.90)	68.90 (18.40)	79.40 (15.20)	90.00 (14.90)	90.00 (14.90)	90.00 (14.90)	81.10 (20.40)
chen_ulcerative_colitis	71.80 (13.30)	67.10 (17.20)	48.90 (13.00)	66.40 (13.30)	73.60 (11.20)	69.30 (16.50)	78.90 (18.20)	67.50 (17.20)	67.50 (17.20)	67.90 (17.50)	73.90 (13.20)
goh_bone	72.80 (9.24)	60.60 (6.99)	74.20 (11.60)	60.80 (4.54)	59.20 (6.48)	52.20 (6.41)	60.80 (8.47)	78.90 (8.86)	78.90 (8.86)	78.90 (8.86)	72.50 (10.60)
goh_cancer	79.00 (4.91)	75.80 (5.66)	62.70 (4.87)	72.50 (2.44)	63.80 (4.84)	55.90 (4.17)	63.20 (5.54)	74.90 (5.30)	74.40 (5.10)	74.00 (4.97)	79.20 (4.41)
goh_cardiovascular	67.00 (9.84)	65.10 (11.50)	57.00 (18.20)	56.50 (8.70)	54.10 (7.12)	44.00 (6.32)	46.80 (7.26)	68.90 (11.10)	68.70 (11.20)	68.70 (10.60)	68.20 (8.88)
goh_connective_tissue	57.10 (10.60)	60.60 (11.50)	60.60 (21.80)	46.40 (16.00)	49.00 (24.20)	41.50 (18.40)	47.10 (21.50)	56.70 (13.40)	56.80 (14.00)	57.60 (16.90)	58.70 (11.70)
goh_dermatological	63.70 (11.90)	60.60 (10.70)	71.50 (11.00)	61.10 (8.95)	63.00 (4.57)	52.70 (8.45)	57.50 (9.38)	64.70 (12.00)	64.30 (11.90)	64.40 (10.80)	63.60 (11.60)
goh_developmental	57.90 (19.60)	48.20 (14.40)	73.20 (7.14)	50.10 (5.67)	50.80 (6.08)	46.90 (4.21)	47.90 (4.45)	56.20 (20.30)	56.00 (20.00)	55.40 (18.30)	57.50 (19.20)
goh_ear,nose,throat	57.10 (24.90)	56.80 (24.60)	36.10 (19.40)	47.50 (16.80)	36.80 (10.20)	32.90 (5.73)	41.80 (14.30)	52.10 (15.50)	51.80 (15.40)	52.10 (15.10)	58.90 (22.50)
goh_endocrine	74.10 (14.50)	74.50 (13.60)	37.90 (10.10)	59.10 (10.60)	51.50 (13.90)	46.70 (10.50)	47.20 (11.80)	68.10 (11.90)	67.40 (11.70)	66.70 (11.50)	73.30 (13.00)
goh_gastrointestinal	62.00 (12.60)	50.70 (23.30)	40.70 (22.70)	62.70 (18.80)	57.30 (7.23)	52.00 (11.90)	64.70 (11.00)	62.70 (12.30)	62.70 (12.30)	62.70 (12.30)	62.00 (12.60)
goh_hematological	63.80 (4.68)	61.20 (2.73)	47.90 (5.33)	67.50 (5.78)	60.80 (3.51)	57.00 (2.88)	55.40 (4.34)	61.50 (2.55)	61.40 (2.53)	61.20 (2.56)	63.60 (3.96)
goh_immunological	84.90 (5.41)	84.80 (4.82)	58.80 (7.55)	76.10 (7.26)	69.60 (8.42)	66.20 (4.31)	69.30 (7.72)	84.90 (6.39)	84.60 (6.34)	84.20 (6.45)	85.40 (5.78)
goh_metabolic	61.10 (6.64)	52.40 (6.99)	19.60 (2.96)	37.70 (5.92)	34.20 (4.73)	29.20 (4.19)	30.70 (3.89)	53.10 (7.21)	52.60 (7.28)	51.90 (7.15)	60.40 (6.59)
goh_multiple	64.90 (3.59)	59.90 (6.59)	34.30 (5.31)	57.60 (3.65)	48.00 (7.44)	41.50 (4.99)	41.80 (5.64)	54.00 (4.49)	53.80 (4.98)	53.40 (5.10)	64.40 (2.77)
goh_muscular	67.70 (14.40)	65.50 (10.60)	51.20 (30.80)	64.30 (13.50)	61.10 (12.90)	52.50 (11.80)	58.10 (9.95)	67.50 (16.60)	66.60 (17.70)	66.30 (18.30)	68.00 (17.00)
goh_neurological	60.20 (2.71)	54.60 (5.02)	41.20 (3.83)	57.80 (3.98)	50.80 (6.42)	43.90 (6.12)	46.10 (4.17)	54.00 (3.69)	53.50 (3.78)	53.00 (3.97)	60.80 (3.72)
goh_nutritional	79.00 (14.30)	62.00 (20.20)	83.00 (17.20)	70.00 (17.00)	65.00 (27.40)	66.00 (25.80)	67.00 (26.60)	79.00 (14.30)	77.00 (17.90)	75.00 (18.40)	78.00 (13.50)
goh_ophthamological	61.80 (10.60)	56.40 (9.80)	44.10 (5.54)	53.20 (11.40)	53.20 (9.54)	51.60 (6.36)	52.80 (6.26)	60.50 (8.85)	60.80 (8.52)	60.50 (8.04)	63.40 (9.34)
goh_psychiatric	60.70 (24.70)	34.00 (11.20)	65.30 (15.00)	42.70 (19.60)	35.30 (22.20)	36.70 (22.00)	40.70 (25.30)	62.70 (19.10)	62.00 (20.20)	62.00 (20.20)	57.30 (23.00)
goh_renal	69.80 (8.85)	67.00 (10.30)	52.30 (16.70)	55.30 (16.10)	41.50 (11.70)	45.10 (7.17)	54.20 (6.58)	67.70 (11.40)	67.70 (11.40)	67.70 (11.40)	68.80 (9.23)
goh_respiratory	70.40 (13.10)	78.20 (8.60)	63.60 (22.10)	57.10 (13.40)	50.70 (12.90)	52.50 (16.90)	58.90 (10.40)	72.10 (10.20)	72.10 (10.20)	72.10 (10.20)	72.90 (9.31)
goh_skeletal	62.10 (9.50)	56.80 (4.18)	72.60 (4.70)	45.40 (7.33)	50.00 (8.55)	45.50 (7.92)	45.90 (6.96)	61.20 (9.82)	61.00 (9.52)	60.40 (9.41)	62.10 (9.50)
omim_adrenoleukodystrophy	90.00 (22.40)	90.00 (22.40)	90.00 (22.40)	90.00 (22.40)	90.00 (22.40)	90.00 (22.40)	90.00 (22.40)	90.00 (22.40)	90.00 (22.40)	90.00 (22.40)	90.00 (22.40)
omim_aids	90.00 (22.40)	70.00 (27.40)	60.00 (41.80)	80.00 (27.40)	40.00 (22.40)	30.00 (27.40)	60.00 (41.80)	60.00 (41.80)	60.00 (41.80)	60.00 (41.80)	100.00 (0.00)
omim_alzheimer	73.30 (43.50)	63.30 (41.50)	78.30 (21.70)	53.30 (30.40)	53.30 (31.50)	56.70 (28.50)	68.30 (20.70)	85.00 (33.50)	85.00 (33.50)	85.00 (33.50)	73.30 (43.50)
omim_amyloidosis	90.00 (22.40)	90.00 (22.40)	50.00 (50.00)	100.00 (0.00)	70.00 (44.70)	70.00 (44.70)	70.00 (44.70)	80.00 (44.70)	80.00 (44.70)	100.00 (0.00)	100.00 (0.00)
omim_amyotrophic	50.00 (29.50)	53.30 (17.30)	63.30 (41.50)	46.70 (32.60)	61.70 (36.10)	61.70 (31.50)	66.70 (35.80)	68.30 (32.50)	68.30 (32.50)	63.30 (41.50)	51.70 (30.30)
omim_anemia	43.30 (27.90)	43.30 (27.90)	46.70 (21.70)	43.30 (27.90)	43.30 (27.90)	36.70 (34.20)	63.30 (24.70)	43.30 (27.90)	43.30 (27.90)	43.30 (27.90)	43.30 (27.90)
omim_arrhythmogenic	80.00 (27.40)	70.00 (27.40)	80.00 (27.40)	70.00 (27.40)	80.00 (27.40)	90.00 (22.40)	90.00 (22.40)	80.00 (27.40)	80.00 (27.40)	80.00 (27.40)	80.00 (27.40)
omim_asthma	13.30 (21.70)	16.70 (16.70)	33.30 (23.60)	30.00 (18.30)	40.00 (19.00)	43.30 (14.90)	63.30 (24.70)	33.30 (23.60)	30.00 (18.30)	26.70 (14.90)	33.30 (11.80)
omim_atrial	63.30 (24.70)	70.00 (29.80)	80.00 (18.30)	53.30 (29.80)	66.70 (23.60)	66.70 (23.60)	66.70 (23.60)	80.00 (18.30)	80.00 (18.30)	80.00 (18.30)	80.00 (18.30)
omim_autism	76.70 (32.50)	66.70 (31.20)	83.30 (23.60)	60.00 (25.30)	36.70 (41.50)	26.70 (43.50)	50.00 (35.40)	76.70 (32.50)	76.70 (32.50)	76.70 (32.50)	76.70 (32.50)
omim_autoimmune	60.00 (22.40)	70.00 (27.40)	50.00 (0.00)	50.00 (0.00)	70.00 (27.40)	60.00 (22.40)	70.00 (27.40)	50.00 (0.00)	50.00 (0.00)	50.00 (0.00)	60.00 (22.40)
omim_bardet_biedl	43.30 (36.50)	23.30 (22.40)	33.30 (42.50)	43.30 (36.50)	36.70 (41.50)	36.70 (41.50)	53.30 (27.40)	43.30 (36.50)	43.30 (36.50)	43.30 (36.50)	43.30 (36.50)
omim_blood	67.90 (11.80)	66.80 (18.80)	68.90 (12.60)	63.60 (21.70)	51.40 (30.90)	50.70 (33.20)	58.20 (26.10)	74.30 (10.90)	73.90 (10.80)	72.10 (11.70)	67.10 (12.00)
omim_brachydactyly	60.00 (41.80)	60.00 (41.80)	80.00 (27.40)	70.00 (44.70)	60.00 (54.80)	50.00 (50.00)	80.00 (27.40)	80.00 (27.40)	80.00 (27.40)	70.00 (44.70)	60.00 (41.80)
omim_breast	86.00 (7.96)	89.30 (9.83)	58.00 (26.60)	71.30 (25.20)	61.30 (29.30)	57.30 (24.00)	66.70 (18.90)	82.70 (11.90)	82.00 (13.00)	86.00 (14.20)	86.00 (7.96)
omim_cardiomyopathy	78.50 (13.60)	74.90 (19.10)	82.40 (11.30)	66.70 (14.30)	55.30 (16.10)	54.00 (16.00)	59.50 (15.20)	80.90 (12.90)	80.50 (12.70)	76.40 (13.60)	77.60 (13.50)
omim_cataract	57.60 (22.20)	51.20 (21.60)	68.00 (26.80)	70.40 (22.40)	78.40 (24.80)	76.00 (26.10)	83.20 (25.50)	68.00 (26.80)	68.00 (26.80)	70.40 (24.10)	63.20 (24.70)
omim_cerebral	61.70 (37.10)	58.30 (33.30)	55.00 (38.90)	61.70 (20.10)	55.00 (31.00)	53.30 (32.60)	61.70 (28.60)	60.00 (43.50)	60.00 (43.50)	61.70 (40.70)	58.30 (33.30)
omim_charcot_marie_tooth	66.70 (21.00)	49.50 (18.20)	82.40 (19.50)	56.20 (13.20)	53.30 (17.60)	48.10 (15.10)	51.90 (16.00)	80.00 (21.10)	80.00 (21.10)	72.40 (16.70)	69.00 (16.50)
omim_colon	70.00 (44.70)	60.00 (41.80)	80.00 (27.40)	60.00 (54.80)	70.00 (44.70)	70.00 (44.70)	70.00 (44.70)	80.00 (27.40)	80.00 (27.40)	80.00 (27.40)	80.00 (27.40)
omim_colorectal	78.20 (16.00)	75.40 (21.10)	68.90 (16.20)	77.50 (21.90)	80.70 (21.00)	82.10 (22.70)	85.00 (23.50)	77.10 (16.30)	80.00 (16.30)	85.40 (22.20)	81.10 (15.80)
omim_combined	36.70 (29.20)	35.00 (30.30)	55.00 (29.80)	20.00 (15.10)	41.70 (22.80)	43.30 (21.60)	48.30 (19.00)	53.30 (31.50)	53.30 (31.50)	50.00 (25.70)	36.70 (29.20)
omim_cone_rod	45.00 (16.20)	41.70 (11.80)	58.30 (21.20)	61.70 (19.20)	61.70 (26.10)	56.70 (27.30)	80.00 (11.20)	63.30 (12.60)	63.30 (12.60)	63.30 (12.60)	56.70 (10.90)
omim_congenital	35.20 (8.67)	38.40 (11.50)	51.20 (25.80)	33.60 (10.80)	52.00 (11.00)	49.60 (10.00)	60.00 (20.00)	59.20 (19.10)	57.60 (17.60)	56.00 (16.70)	48.80 (14.80)
omim_coronary	63.30 (28.00)	51.70 (23.10)	58.30 (11.80)	60.00 (22.40)	58.30 (21.20)	53.30 (19.20)	68.30 (20.70)	86.70 (12.60)	83.30 (15.60)	83.30 (15.60)	78.30 (24.00)
omim_deafness	69.10 (24.60)	67.50 (22.80)	66.90 (21.50)	50.70 (26.30)	40.50 (19.90)	37.30 (20.10)	43.30 (19.10)	68.40 (20.50)	69.10 (20.00)	65.60 (20.60)	64.20 (29.80)
omim_dementia	70.00 (27.40)	70.00 (27.40)	80.00 (27.40)	70.00 (27.40)	70.00 (27.40)	70.00 (27.40)	80.00 (27.40)	80.00 (27.40)	80.00 (27.40)	80.00 (27.40)	70.00 (27.40)
omim_diabetes	69.20 (13.70)	65.60 (17.50)	81.20 (5.09)	64.70 (17.20)	52.30 (24.10)	49.40 (18.90)	55.60 (18.60)	72.90 (8.83)	72.60 (8.15)	68.50 (14.20)	68.90 (14.00)
omim_diamond_blackfan	100.00 (0.00)	70.00 (44.70)	100.00 (0.00)	90.00 (22.40)	30.00 (44.70)	30.00 (44.70)	60.00 (41.80)	100.00 (0.00)	100.00 (0.00)	100.00 (0.00)	100.00 (0.00)
omim_dystonia	50.00 (37.30)	43.30 (27.90)	60.00 (25.30)	36.70 (24.70)	70.00 (18.30)	70.00 (18.30)	70.00 (18.30)	53.30 (39.80)	50.00 (37.30)	70.00 (29.80)	56.70 (43.50)
omim_ectodermal	86.70 (21.70)	80.00 (27.40)	70.00 (27.40)	90.00 (22.40)	73.30 (25.30)	60.00 (41.80)	70.00 (27.40)	80.00 (27.40)	80.00 (27.40)	86.70 (21.70)	80.00 (27.40)
omim_epidermolysis	83.30 (23.60)	83.30 (23.60)	83.30 (23.60)	86.70 (21.70)	90.00 (22.40)	83.30 (23.60)	83.30 (23.60)	90.00 (22.40)	90.00 (22.40)	90.00 (22.40)	83.30 (23.60)
omim_epilepsy	70.00 (23.90)	64.00 (22.30)	50.70 (19.20)	42.70 (21.80)	34.70 (16.60)	26.70 (9.43)	34.70 (16.60)	51.30 (18.50)	50.70 (19.20)	46.70 (23.60)	64.00 (26.20)
omim_epileptic	30.00 (29.80)	33.30 (20.40)	63.30 (21.70)	26.70 (25.30)	46.70 (27.40)	56.70 (43.50)	60.00 (41.80)	40.00 (25.30)	50.00 (11.80)	50.00 (11.80)	40.00 (25.30)
omim_epiphyseal	70.00 (27.40)	70.00 (27.40)	70.00 (27.40)	70.00 (27.40)	70.00 (27.40)	60.00 (22.40)	70.00 (27.40)	80.00 (27.40)	80.00 (27.40)	80.00 (27.40)	70.00 (27.40)
omim_esophageal	70.00 (21.70)	66.70 (11.80)	76.70 (22.40)	50.00 (33.30)	33.30 (33.30)	33.30 (33.30)	33.30 (33.30)	83.30 (23.60)	83.30 (23.60)	70.00 (18.30)	63.30 (24.70)
omim_factor	90.00 (22.40)	90.00 (22.40)	90.00 (22.40)	90.00 (22.40)	80.00 (27.40)	70.00 (27.40)	90.00 (22.40)	90.00 (22.40)	90.00 (22.40)	90.00 (22.40)	90.00 (22.40)
omim_fanconi	79.00 (6.52)	76.00 (2.24)	86.00 (12.90)	69.00 (11.90)	69.00 (11.90)	61.00 (15.20)	71.00 (11.90)	86.00 (12.90)	86.00 (12.90)	86.00 (12.90)	86.00 (12.90)
omim_gastric	60.00 (18.10)	58.30 (17.70)	66.70 (27.00)	60.00 (30.80)	61.70 (31.50)	60.00 (18.10)	73.30 (18.10)	66.70 (27.00)	66.70 (27.00)	73.30 (30.80)	66.70 (10.20)
omim_glomerulosclerosis	70.00 (44.70)	70.00 (44.70)	60.00 (54.80)	10.00 (22.40)	50.00 (50.00)	50.00 (50.00)	50.00 (50.00)	80.00 (44.70)	80.00 (44.70)	80.00 (44.70)	70.00 (44.70)
omim_glycogen	76.70 (22.40)	58.30 (30.00)	51.70 (20.70)	45.00 (31.00)	18.30 (17.10)	20.00 (29.80)	45.00 (20.10)	58.30 (30.00)	58.30 (30.00)	51.70 (31.40)	70.00 (29.80)
omim_hemolytic	54.00 (17.80)	52.00 (21.40)	63.00 (24.40)	36.00 (25.10)	45.00 (28.30)	47.00 (31.10)	58.00 (34.90)	60.00 (23.50)	60.00 (23.50)	58.00 (24.90)	57.00 (19.90)
omim_hemophagocytic	80.00 (27.40)	90.00 (22.40)	60.00 (41.80)	70.00 (44.70)	60.00 (41.80)	50.00 (35.40)	70.00 (44.70)	60.00 (41.80)	60.00 (41.80)	60.00 (41.80)	80.00 (27.40)
omim_hepatocellular	60.00 (41.80)	60.00 (41.80)	60.00 (41.80)	80.00 (44.70)	90.00 (22.40)	90.00 (22.40)	90.00 (22.40)	60.00 (41.80)	60.00 (41.80)	80.00 (27.40)	70.00 (27.40)
omim_high	80.00 (27.40)	80.00 (27.40)	90.00 (22.40)	80.00 (27.40)	70.00 (27.40)	60.00 (41.80)	80.00 (27.40)	80.00 (27.40)	80.00 (27.40)	80.00 (27.40)	80.00 (27.40)
omim_hypercholesterolemia	66.70 (33.30)	73.30 (27.90)	53.30 (36.10)	66.70 (33.30)	63.30 (34.20)	63.30 (34.20)	63.30 (34.20)	80.00 (29.80)	80.00 (29.80)	73.30 (36.50)	66.70 (33.30)
omim_hypertension	73.30 (30.30)	53.30 (29.80)	66.70 (47.10)	53.30 (36.10)	36.70 (41.50)	30.00 (44.70)	53.30 (36.10)	76.70 (32.50)	76.70 (32.50)	76.70 (32.50)	73.30 (30.30)
omim_ichthyosis	60.00 (25.30)	48.30 (30.30)	58.30 (16.70)	46.70 (13.90)	28.30 (18.30)	28.30 (18.30)	35.00 (27.30)	70.00 (24.00)	70.00 (24.00)	63.30 (17.30)	65.00 (25.30)
omim_immunodeficiency	66.70 (23.90)	68.00 (21.70)	65.30 (16.60)	62.00 (33.30)	58.00 (20.50)	51.30 (19.40)	66.00 (24.10)	73.30 (22.10)	72.70 (21.10)	70.00 (17.30)	70.70 (19.60)
omim_keratosis	60.00 (41.80)	60.00 (41.80)	60.00 (41.80)	70.00 (27.40)	60.00 (41.80)	70.00 (44.70)	70.00 (44.70)	70.00 (27.40)	70.00 (27.40)	70.00 (27.40)	60.00 (22.40)
omim_leigh	50.00 (50.00)	50.00 (50.00)	30.00 (27.40)	40.00 (22.40)	30.00 (27.40)	30.00 (27.40)	40.00 (22.40)	60.00 (41.80)	60.00 (41.80)	40.00 (22.40)	50.00 (35.40)
omim_leukemia	78.30 (10.00)	71.70 (9.48)	35.10 (20.80)	61.90 (10.30)	66.30 (11.90)	55.90 (11.10)	55.40 (13.40)	71.20 (12.30)	72.20 (11.10)	72.70 (9.60)	77.90 (10.70)
omim_long	80.00 (29.80)	80.00 (29.80)	73.30 (36.50)	80.00 (29.80)	73.30 (36.50)	66.70 (33.30)	80.00 (29.80)	73.30 (36.50)	73.30 (36.50)	73.30 (36.50)	80.00 (29.80)
omim_lung	68.90 (33.70)	66.70 (33.30)	73.30 (27.90)	66.70 (33.30)	66.70 (33.30)	48.90 (25.60)	64.40 (36.30)	86.70 (18.30)	86.70 (18.30)	80.00 (29.80)	66.70 (33.30)
omim_lymphoma	64.40 (19.90)	77.80 (28.30)	73.30 (14.90)	46.70 (44.70)	64.40 (24.10)	53.30 (18.30)	73.30 (27.90)	75.60 (14.50)	75.60 (14.50)	73.30 (14.90)	71.10 (25.60)
omim_macular	64.00 (16.70)	56.80 (25.50)	68.00 (17.90)	61.60 (22.20)	80.00 (28.30)	80.00 (24.50)	92.00 (17.90)	76.00 (21.90)	76.00 (21.90)	80.00 (24.50)	68.00 (17.90)
omim_malaria	93.30 (14.90)	93.30 (14.90)	80.00 (18.30)	86.70 (18.30)	60.00 (27.90)	40.00 (36.50)	66.70 (33.30)	93.30 (14.90)	93.30 (14.90)	93.30 (14.90)	93.30 (14.90)
omim_melanoma	56.70 (38.40)	40.00 (25.30)	60.00 (41.80)	53.30 (36.10)	53.30 (36.10)	53.30 (36.10)	53.30 (36.10)	60.00 (41.80)	60.00 (41.80)	70.00 (44.70)	53.30 (36.10)
omim_mental	55.40 (19.00)	52.80 (16.40)	62.00 (9.35)	48.10 (11.90)	44.20 (9.54)	28.80 (8.71)	32.80 (10.60)	60.70 (12.20)	59.60 (12.60)	51.00 (8.30)	54.10 (20.10)
omim_microcephaly	30.00 (27.40)	50.00 (35.40)	60.00 (41.80)	30.00 (44.70)	50.00 (50.00)	30.00 (44.70)	50.00 (50.00)	60.00 (54.80)	60.00 (54.80)	60.00 (54.80)	20.00 (27.40)
omim_microphthalmia	63.30 (34.20)	60.00 (22.40)	53.30 (13.90)	56.70 (25.30)	40.00 (38.40)	33.30 (35.40)	53.30 (44.70)	76.70 (22.40)	76.70 (22.40)	70.00 (18.30)	63.30 (34.20)
omim_microvascular	60.00 (41.80)	16.70 (23.60)	33.30 (31.20)	23.30 (32.50)	6.67 (14.90)	6.67 (14.90)	23.30 (22.40)	33.30 (31.20)	33.30 (31.20)	33.30 (31.20)	46.70 (39.80)
omim_mitochondrial	42.00 (4.47)	24.00 (6.52)	31.00 (17.50)	21.00 (14.30)	12.00 (11.00)	8.00 (11.00)	21.00 (14.30)	33.00 (18.60)	30.00 (17.30)	28.00 (17.90)	36.00 (6.52)
omim_multiple	66.20 (35.80)	60.00 (22.40)	60.00 (28.50)	65.00 (28.50)	45.00 (27.40)	45.00 (27.40)	55.00 (20.90)	75.00 (25.00)	75.00 (25.00)	75.00 (25.00)	61.30 (37.60)
omim_muscular	90.00 (13.70)	90.00 (13.70)	95.00 (11.20)	85.00 (22.40)	90.00 (22.40)	86.70 (20.90)	90.00 (22.40)	95.00 (11.20)	95.00 (11.20)	95.00 (11.20)	90.00 (13.70)
omim_myasthenic	100.00 (0.00)	80.00 (27.40)	100.00 (0.00)	90.00 (22.40)	70.00 (27.40)	70.00 (27.40)	70.00 (27.40)	100.00 (0.00)	100.00 (0.00)	100.00 (0.00)	100.00 (0.00)
omim_myocardial	46.70 (13.90)	40.00 (9.13)	50.00 (37.30)	43.30 (27.90)	53.30 (13.90)	53.30 (13.90)	53.30 (13.90)	60.00 (25.30)	60.00 (25.30)	53.30 (13.90)	53.30 (13.90)
omim_myopathy	59.20 (14.30)	64.00 (8.94)	64.00 (16.70)	52.00 (22.80)	48.80 (23.40)	48.00 (22.80)	60.00 (24.50)	60.00 (14.10)	60.00 (14.10)	56.80 (15.80)	56.00 (16.70)
omim_neuropathy	54.00 (21.60)	56.00 (12.90)	69.00 (24.10)	55.00 (24.70)	58.00 (37.70)	62.00 (41.50)	62.00 (41.50)	78.00 (14.40)	78.00 (14.40)	74.00 (32.70)	59.00 (24.60)
omim_noonan	80.00 (29.80)	80.00 (29.80)	80.00 (18.30)	66.70 (23.60)	66.70 (23.60)	66.70 (23.60)	66.70 (23.60)	73.30 (27.90)	80.00 (18.30)	80.00 (18.30)	76.70 (27.90)
omim_obesity	74.00 (15.20)	66.00 (24.10)	82.00 (17.90)	66.00 (19.50)	58.00 (26.80)	58.00 (24.90)	62.00 (22.80)	81.00 (18.80)	78.00 (20.20)	70.00 (20.00)	65.00 (20.00)
omim_osteopetrosis	30.00 (44.70)	30.00 (44.70)	60.00 (41.80)	50.00 (35.40)	50.00 (50.00)	70.00 (27.40)	70.00 (27.40)	60.00 (41.80)	60.00 (41.80)	60.00 (41.80)	30.00 (44.70)
omim_ovarian	73.30 (30.80)	75.00 (27.60)	66.70 (33.90)	76.70 (13.70)	71.70 (18.30)	76.70 (13.70)	81.70 (13.70)	76.70 (13.70)	76.70 (13.70)	81.70 (17.10)	76.70 (13.70)
omim_pancreatic	83.30 (23.60)	80.00 (27.40)	71.70 (29.80)	83.30 (23.60)	78.30 (21.70)	78.30 (21.70)	83.30 (15.60)	81.70 (25.30)	81.70 (25.30)	83.30 (23.60)	83.30 (23.60)
omim_parkinson	66.70 (20.40)	66.70 (20.40)	63.30 (34.20)	76.70 (32.50)	63.30 (41.50)	63.30 (24.70)	70.00 (29.80)	70.00 (29.80)	70.00 (29.80)	76.70 (22.40)	66.70 (20.40)
omim_pituitary	66.70 (31.20)	66.70 (31.20)	46.70 (36.10)	66.70 (20.40)	50.00 (37.30)	50.00 (37.30)	50.00 (37.30)	80.00 (27.40)	80.00 (27.40)	80.00 (27.40)	80.00 (27.40)
omim_prostate	82.70 (21.40)	75.30 (24.40)	86.00 (21.30)	46.70 (16.80)	45.30 (11.70)	40.00 (10.30)	46.00 (12.10)	81.30 (24.60)	80.70 (26.00)	64.70 (24.00)	78.70 (26.30)
omim_pulmonary	36.70 (24.70)	21.70 (27.40)	48.30 (41.80)	45.00 (38.90)	56.70 (27.90)	55.00 (20.10)	73.30 (26.00)	50.00 (37.30)	56.70 (27.90)	56.70 (27.90)	43.30 (36.50)
omim_renal	49.00 (25.60)	30.00 (14.60)	49.00 (21.30)	47.00 (24.90)	33.00 (29.90)	44.00 (29.70)	55.00 (18.00)	53.00 (29.10)	53.00 (29.10)	53.00 (29.10)	49.00 (25.60)
omim_retinitis	50.90 (20.00)	49.60 (15.80)	52.90 (12.10)	48.90 (12.50)	42.70 (11.80)	38.20 (10.30)	50.90 (16.80)	54.90 (14.20)	54.90 (14.20)	51.60 (11.50)	51.30 (17.90)
omim_rheumatoid	75.00 (25.00)	65.00 (13.70)	70.00 (41.10)	50.00 (21.20)	46.70 (31.50)	40.00 (25.30)	55.00 (38.90)	75.00 (43.30)	75.00 (43.30)	80.00 (44.70)	80.00 (20.90)
omim_schizophrenia	50.00 (35.40)	43.30 (25.30)	66.70 (31.20)	36.70 (41.50)	46.70 (7.45)	40.00 (25.30)	50.00 (11.80)	66.70 (31.20)	66.70 (31.20)	66.70 (31.20)	63.30 (27.40)
omim_severe	93.30 (14.90)	86.70 (18.30)	93.30 (14.90)	80.00 (18.30)	80.00 (29.80)	80.00 (29.80)	86.70 (18.30)	93.30 (14.90)	93.30 (14.90)	86.70 (18.30)	90.00 (14.90)
omim_short	26.70 (25.30)	3.33 (7.45)	63.30 (41.50)	16.70 (23.60)	53.30 (50.60)	53.30 (50.60)	63.30 (41.50)	50.00 (37.30)	43.30 (43.50)	53.30 (50.60)	26.70 (25.30)
omim_spastic	38.30 (19.20)	43.30 (25.30)	45.00 (24.00)	31.70 (20.70)	25.00 (17.70)	25.00 (17.70)	31.70 (23.10)	46.70 (19.20)	45.00 (19.20)	41.70 (21.20)	38.30 (19.20)
omim_spinocerebellar	41.00 (36.50)	25.00 (24.00)	55.00 (20.60)	29.00 (22.50)	29.00 (22.50)	25.00 (21.80)	36.00 (25.10)	50.00 (22.10)	48.00 (24.10)	43.00 (31.50)	39.00 (38.80)
omim_systemic	73.30 (18.10)	83.30 (11.80)	71.70 (20.90)	51.70 (9.13)	45.00 (7.45)	40.00 (18.10)	50.00 (11.80)	90.00 (13.70)	90.00 (13.70)	78.30 (12.60)	73.30 (18.10)
omim_thrombophilia	68.30 (27.30)	65.00 (23.10)	85.00 (22.40)	63.30 (21.70)	75.00 (30.60)	65.00 (28.50)	83.30 (25.70)	85.00 (22.40)	85.00 (22.40)	85.00 (22.40)	68.30 (27.30)
omim_thyroid	46.70 (25.40)	51.30 (15.20)	65.30 (23.80)	45.30 (20.40)	45.30 (20.40)	42.70 (21.80)	48.00 (26.00)	65.30 (23.80)	65.30 (23.80)	58.70 (18.60)	56.70 (18.10)
omim_usher	80.00 (44.70)	80.00 (44.70)	80.00 (44.70)	80.00 (44.70)	80.00 (44.70)	80.00 (44.70)	80.00 (44.70)	80.00 (44.70)	80.00 (44.70)	80.00 (44.70)	80.00 (44.70)
omim_xeroderma	90.00 (22.40)	90.00 (22.40)	90.00 (22.40)	85.00 (22.40)	80.00 (27.40)	80.00 (27.40)	90.00 (22.40)	90.00 (22.40)	90.00 (22.40)	90.00 (22.40)	90.00 (22.40)
omim_zellweger	90.00 (22.40)	90.00 (22.40)	90.00 (22.40)	90.00 (22.40)	90.00 (22.40)	90.00 (22.40)	90.00 (22.40)	90.00 (22.40)	90.00 (22.40)	90.00 (22.40)	90.00 (22.40)

## Sheet: PPI
	NetScore	NetZcore	NetShort	Func. Flow	PageRank	Random walk	Network propagation	NetCombo (NetScore + NetZcore + NetShort)	NetScore + NetZcore + NetShort + Network Propogation	All 7	NetScore + Network Propogation
chen_atherosclerosis	67.10 (9.16)	75.40 (5.11)	79.30 (17.70)	61.40 (18.70)	52.10 (23.60)	53.60 (21.00)	67.90 (19.70)	77.10 (13.50)	76.80 (13.60)	73.60 (16.90)	69.30 (13.30)
chen_autism	53.10 (22.70)	55.60 (21.40)	52.80 (17.10)	43.60 (24.80)	44.40 (21.80)	45.30 (25.60)	60.00 (20.50)	64.20 (15.80)	63.60 (15.30)	61.90 (14.80)	53.60 (21.90)
chen_cervical_carcinoma	81.80 (9.31)	78.30 (9.27)	42.70 (19.10)	73.20 (13.90)	74.10 (11.60)	74.00 (11.90)	76.70 (12.40)	88.20 (11.40)	88.20 (11.40)	88.30 (11.20)	88.30 (9.37)
chen_cirrhosis	81.90 (13.10)	79.00 (12.80)	64.80 (12.40)	65.20 (21.90)	69.00 (11.70)	70.50 (10.30)	76.20 (8.91)	82.40 (11.40)	82.40 (11.90)	81.90 (10.70)	81.90 (12.90)
chen_endometrial_carcinoma	80.00 (14.30)	85.00 (16.30)	52.50 (20.50)	60.60 (20.20)	73.10 (9.47)	81.90 (16.00)	80.00 (14.30)	82.80 (13.70)	82.80 (13.70)	82.50 (14.30)	85.00 (10.50)
chen_endometriosis	82.80 (8.97)	81.40 (7.74)	46.90 (19.80)	65.50 (12.60)	69.90 (12.80)	73.20 (16.80)	80.90 (12.70)	81.10 (14.30)	81.10 (14.30)	81.00 (14.20)	85.50 (9.38)
chen_epilepsy	66.10 (16.70)	65.30 (9.92)	45.30 (17.00)	46.40 (13.00)	50.60 (11.10)	51.90 (9.90)	61.70 (10.20)	67.80 (15.90)	67.80 (15.90)	67.80 (15.90)	64.70 (15.30)
chen_graves_disease	80.00 (7.85)	72.10 (4.00)	34.70 (12.20)	61.40 (15.40)	69.90 (13.40)	68.30 (16.20)	75.40 (18.40)	74.90 (9.10)	74.70 (9.13)	74.40 (9.28)	80.00 (7.21)
chen_hypercholesterolaemia	72.70 (14.40)	72.00 (14.10)	66.00 (10.60)	58.00 (17.10)	58.00 (12.40)	58.70 (13.00)	75.30 (11.20)	79.30 (7.23)	79.30 (7.23)	79.30 (7.23)	72.70 (14.40)
chen_inflammatory_bowel_disease	87.20 (6.15)	84.00 (4.86)	75.60 (9.30)	71.10 (9.94)	71.10 (16.90)	76.80 (12.10)	85.20 (12.90)	92.10 (9.26)	92.80 (9.58)	94.60 (9.63)	88.10 (8.36)
chen_ischaemic_stroke	83.10 (9.27)	82.20 (10.90)	52.10 (15.90)	74.70 (7.43)	68.70 (15.10)	66.00 (12.30)	80.80 (9.55)	86.60 (8.07)	86.60 (8.07)	86.60 (8.07)	85.00 (8.82)
chen_lymphoma	72.50 (13.20)	71.50 (13.90)	35.60 (9.21)	57.40 (9.44)	62.30 (9.44)	65.50 (10.70)	76.60 (11.60)	73.70 (11.80)	73.70 (11.80)	75.30 (12.10)	74.80 (13.70)
chen_migraine	53.90 (22.70)	44.60 (12.60)	24.30 (35.90)	41.80 (18.10)	46.10 (16.30)	51.80 (17.50)	61.10 (21.30)	53.90 (24.10)	53.90 (24.10)	57.50 (19.20)	57.10 (24.40)
chen_myocardial_ischemia	85.30 (13.30)	77.80 (8.84)	85.30 (10.30)	70.00 (9.09)	63.10 (17.70)	63.90 (19.10)	78.10 (15.70)	85.00 (13.10)	85.80 (13.10)	88.30 (10.50)	85.80 (13.80)
chen_neural_tube_defects	67.30 (19.20)	60.00 (14.30)	53.30 (30.60)	44.00 (10.90)	44.70 (7.67)	40.70 (7.60)	54.00 (9.25)	70.70 (16.70)	70.70 (16.70)	70.70 (16.70)	67.30 (19.20)
chen_osteoarthritis	86.40 (11.20)	80.70 (13.60)	57.80 (20.80)	74.50 (8.72)	82.20 (12.80)	81.60 (13.60)	84.50 (10.80)	88.50 (7.73)	88.40 (7.96)	88.40 (7.96)	86.40 (11.20)
chen_pancreatitis	86.70 (14.10)	85.30 (13.20)	47.60 (11.90)	66.50 (8.71)	70.20 (6.85)	80.20 (6.28)	87.10 (10.30)	82.00 (14.30)	81.60 (14.20)	83.30 (11.90)	87.10 (14.00)
chen_systemic_scleroderma	85.10 (18.50)	85.30 (18.00)	85.30 (13.10)	82.90 (16.80)	78.40 (8.37)	72.40 (5.74)	83.80 (9.96)	89.10 (19.30)	89.60 (18.30)	89.80 (17.80)	87.10 (18.30)
chen_ulcerative_colitis	66.90 (17.20)	65.60 (22.20)	39.80 (15.80)	63.10 (4.93)	70.40 (14.80)	71.80 (15.30)	78.70 (15.50)	67.30 (13.60)	67.80 (13.40)	70.70 (9.25)	72.20 (13.80)
goh_bone	64.20 (14.60)	55.80 (6.62)	74.70 (15.90)	56.10 (11.50)	51.70 (6.83)	52.80 (9.37)	66.10 (2.52)	71.70 (14.50)	71.40 (14.10)	70.80 (13.50)	63.90 (14.90)
goh_cancer	66.90 (4.84)	65.60 (7.74)	66.20 (6.62)	57.80 (8.32)	54.60 (4.59)	58.00 (6.32)	65.40 (5.92)	75.20 (4.86)	75.00 (5.10)	74.90 (5.09)	68.80 (3.78)
goh_cardiovascular	71.50 (15.30)	64.50 (17.20)	35.40 (11.00)	49.60 (8.29)	46.60 (4.94)	46.50 (3.73)	54.50 (7.18)	66.30 (19.20)	66.20 (19.00)	65.60 (18.50)	71.40 (14.80)
goh_connective_tissue	65.80 (14.70)	54.30 (16.40)	15.80 (9.35)	41.00 (12.90)	44.40 (7.81)	43.30 (8.65)	57.00 (11.90)	58.70 (22.10)	58.50 (21.90)	58.20 (21.50)	66.00 (15.80)
goh_dermatological	73.80 (10.60)	64.70 (6.25)	42.90 (9.52)	49.10 (9.25)	51.90 (16.60)	56.60 (12.90)	61.50 (13.00)	63.80 (5.29)	64.30 (5.83)	64.60 (5.69)	75.20 (10.30)
goh_developmental	56.70 (10.60)	52.70 (9.74)	28.80 (7.20)	43.60 (12.00)	48.40 (15.20)	48.50 (13.50)	51.90 (15.80)	51.60 (12.70)	51.10 (12.90)	51.00 (13.10)	58.30 (11.10)
goh_ear,nose,throat	54.60 (13.20)	47.90 (21.00)	27.90 (8.14)	28.90 (16.60)	32.90 (19.90)	32.90 (16.50)	43.20 (11.60)	49.60 (13.90)	49.30 (14.50)	48.90 (14.30)	51.80 (18.60)
goh_endocrine	71.40 (9.38)	67.70 (14.00)	35.50 (9.07)	56.50 (10.20)	47.60 (7.94)	49.40 (7.71)	57.70 (7.20)	65.30 (11.30)	65.40 (11.00)	65.10 (11.10)	71.60 (8.59)
goh_gastrointestinal	60.00 (32.50)	60.70 (31.10)	60.70 (14.40)	44.00 (27.70)	47.30 (21.40)	47.30 (21.40)	53.30 (14.30)	62.00 (32.00)	62.00 (32.00)	62.70 (30.90)	62.00 (32.00)
goh_hematological	65.90 (2.31)	63.00 (4.48)	58.00 (7.79)	59.00 (8.52)	57.30 (6.01)	57.00 (4.27)	59.70 (8.30)	67.30 (5.35)	67.20 (5.37)	67.00 (5.32)	66.30 (2.41)
goh_immunological	81.40 (8.76)	80.00 (7.45)	62.60 (6.57)	67.60 (8.99)	63.20 (10.30)	67.30 (8.97)	74.70 (7.06)	85.10 (8.56)	84.90 (8.49)	84.70 (8.32)	83.30 (7.49)
goh_metabolic	67.10 (9.23)	54.80 (9.81)	34.30 (10.40)	34.90 (11.90)	36.60 (12.00)	37.00 (12.10)	41.80 (12.60)	52.80 (13.80)	52.40 (13.80)	51.50 (13.20)	66.20 (9.92)
goh_multiple	60.00 (9.01)	53.10 (6.53)	45.70 (3.78)	44.40 (8.62)	48.10 (5.59)	49.50 (3.06)	52.30 (4.57)	59.90 (6.44)	59.80 (6.42)	59.50 (6.51)	62.30 (7.33)
goh_muscular	71.10 (15.50)	57.50 (15.60)	41.90 (15.80)	58.00 (10.70)	57.70 (7.19)	56.10 (6.95)	59.20 (5.89)	62.60 (11.00)	62.40 (10.70)	62.20 (10.20)	74.20 (11.50)
goh_neurological	53.80 (4.69)	46.90 (4.53)	50.60 (6.41)	44.10 (6.50)	43.20 (3.03)	46.10 (3.33)	52.80 (5.85)	58.60 (5.82)	58.60 (5.76)	58.50 (5.63)	54.90 (4.13)
goh_nutritional	76.00 (20.20)	76.00 (8.94)	83.20 (21.20)	68.00 (17.90)	50.40 (14.30)	67.20 (11.80)	65.60 (14.00)	80.00 (14.10)	77.60 (13.10)	72.80 (11.80)	79.20 (15.60)
goh_ophthamological	66.00 (8.03)	52.20 (6.92)	42.50 (6.06)	48.40 (3.16)	49.80 (7.84)	53.10 (5.17)	59.20 (4.96)	63.40 (8.72)	63.20 (8.53)	63.60 (8.64)	66.40 (7.04)
goh_psychiatric	57.60 (18.80)	48.60 (13.30)	77.60 (15.50)	30.00 (17.10)	26.70 (22.90)	31.00 (16.60)	40.50 (16.80)	63.80 (20.00)	63.30 (19.90)	61.90 (22.80)	55.20 (18.60)
goh_renal	74.30 (13.90)	69.40 (12.80)	37.20 (19.70)	54.50 (13.80)	48.70 (14.80)	52.20 (13.50)	66.50 (11.00)	70.80 (6.13)	71.20 (6.16)	72.40 (7.31)	76.30 (11.00)
goh_respiratory	71.90 (21.30)	78.90 (16.40)	38.30 (6.85)	48.60 (14.30)	57.20 (7.18)	58.90 (8.71)	65.80 (14.50)	65.60 (26.70)	66.10 (26.40)	68.90 (23.60)	72.80 (20.50)
goh_skeletal	62.60 (14.20)	56.40 (12.50)	28.70 (9.46)	42.50 (11.30)	40.80 (7.50)	45.50 (13.20)	52.60 (6.29)	57.90 (9.87)	57.70 (9.45)	59.90 (12.70)	63.70 (15.60)
omim_adrenoleukodystrophy	90.00 (22.40)	90.00 (22.40)	90.00 (22.40)	90.00 (22.40)	90.00 (22.40)	90.00 (22.40)	90.00 (22.40)	90.00 (22.40)	90.00 (22.40)	90.00 (22.40)	90.00 (22.40)
omim_aids	80.00 (44.70)	80.00 (44.70)	20.00 (44.70)	80.00 (44.70)	20.00 (27.40)	10.00 (22.40)	80.00 (27.40)	100.00 (0.00)	100.00 (0.00)	90.00 (22.40)	80.00 (44.70)
omim_alzheimer	78.30 (21.70)	78.30 (21.70)	83.30 (15.60)	61.70 (21.70)	48.30 (29.10)	56.70 (9.13)	80.00 (21.70)	78.30 (12.60)	78.30 (12.60)	83.30 (15.60)	78.30 (21.70)
omim_amyloidosis	100.00 (0.00)	90.00 (22.40)	40.00 (41.80)	80.00 (27.40)	70.00 (27.40)	70.00 (27.40)	80.00 (27.40)	90.00 (22.40)	90.00 (22.40)	90.00 (22.40)	100.00 (0.00)
omim_amyotrophic	45.00 (14.30)	36.20 (12.80)	77.50 (32.10)	70.00 (27.40)	43.80 (37.00)	56.20 (25.80)	70.00 (20.90)	72.50 (22.40)	72.50 (22.80)	57.50 (27.40)	65.00 (16.30)
omim_anemia	23.30 (22.40)	23.30 (22.40)	50.00 (28.90)	33.30 (33.30)	20.00 (29.80)	33.30 (23.60)	63.30 (24.70)	50.00 (28.90)	50.00 (28.90)	43.30 (27.90)	43.30 (27.90)
omim_arrhythmogenic	100.00 (0.00)	100.00 (0.00)	90.00 (22.40)	80.00 (44.70)	60.00 (41.80)	90.00 (22.40)	90.00 (22.40)	90.00 (22.40)	90.00 (22.40)	90.00 (22.40)	100.00 (0.00)
omim_asthma	35.00 (23.90)	28.30 (11.20)	41.70 (30.00)	30.00 (18.30)	43.30 (27.30)	56.70 (18.10)	75.00 (14.40)	36.70 (24.70)	41.70 (30.00)	41.70 (30.00)	50.00 (16.70)
omim_atrial	60.00 (30.80)	53.30 (21.70)	60.00 (32.00)	60.00 (33.50)	55.00 (27.40)	53.30 (19.20)	65.00 (28.50)	75.00 (30.60)	75.00 (30.60)	70.00 (27.40)	61.70 (31.50)
omim_autism	76.70 (22.40)	76.70 (22.40)	73.30 (25.30)	63.30 (41.50)	50.00 (37.30)	50.00 (37.30)	66.70 (20.40)	76.70 (22.40)	76.70 (22.40)	76.70 (22.40)	76.70 (22.40)
omim_autoimmune	46.70 (38.00)	51.10 (42.00)	42.20 (43.30)	60.00 (27.90)	53.30 (29.80)	46.70 (38.00)	66.70 (23.60)	51.10 (32.00)	53.30 (29.80)	53.30 (29.80)	51.10 (42.00)
omim_bardet_biedl	76.70 (13.70)	60.00 (25.30)	75.00 (14.40)	65.00 (25.30)	75.00 (27.60)	75.00 (27.60)	88.30 (16.20)	93.30 (14.90)	93.30 (14.90)	88.30 (16.20)	81.70 (17.10)
omim_blood	77.50 (22.10)	75.80 (9.50)	11.70 (7.89)	54.40 (13.20)	43.60 (11.60)	47.50 (14.20)	65.80 (17.60)	63.60 (15.60)	62.50 (15.00)	62.20 (15.70)	76.10 (19.40)
omim_brachydactyly	50.00 (50.00)	50.00 (50.00)	70.00 (27.40)	40.00 (41.80)	30.00 (27.40)	40.00 (41.80)	50.00 (35.40)	80.00 (27.40)	80.00 (27.40)	40.00 (41.80)	50.00 (50.00)
omim_breast	76.70 (9.58)	78.60 (14.10)	52.90 (18.60)	65.20 (25.50)	54.80 (21.20)	61.90 (18.70)	73.30 (16.00)	77.10 (16.30)	76.20 (16.80)	79.00 (17.00)	82.40 (11.90)
omim_cardiomyopathy	78.10 (11.20)	70.30 (17.60)	43.30 (16.00)	55.70 (12.70)	50.40 (10.80)	55.00 (15.00)	60.70 (17.50)	63.60 (15.70)	63.30 (15.40)	63.70 (15.30)	75.80 (14.00)
omim_cataract	49.30 (11.40)	48.70 (11.90)	58.70 (16.10)	56.00 (15.20)	70.70 (8.94)	70.70 (8.94)	77.30 (9.25)	52.70 (8.30)	56.70 (4.71)	70.00 (8.16)	56.00 (13.00)
omim_cerebral	70.00 (32.60)	65.00 (28.50)	51.20 (34.30)	65.00 (28.50)	65.00 (13.70)	70.00 (11.20)	75.00 (17.70)	80.00 (32.60)	80.00 (32.60)	75.00 (30.60)	75.00 (30.60)
omim_charcot_marie_tooth	77.50 (13.70)	76.10 (15.40)	36.80 (21.60)	56.40 (12.50)	53.20 (15.50)	52.90 (16.80)	60.00 (10.50)	55.00 (20.50)	60.40 (18.10)	59.30 (11.40)	79.60 (11.50)
omim_colon	70.00 (44.70)	80.00 (44.70)	45.00 (44.70)	70.00 (27.40)	60.00 (41.80)	60.00 (41.80)	80.00 (27.40)	75.00 (43.30)	95.00 (11.20)	90.00 (22.40)	95.00 (11.20)
omim_colorectal	73.90 (10.80)	71.40 (11.90)	71.80 (5.42)	79.30 (11.70)	72.10 (15.90)	80.00 (22.70)	90.70 (10.40)	82.10 (11.00)	82.10 (11.00)	87.10 (8.87)	78.90 (13.30)
omim_combined	59.20 (23.70)	46.40 (20.70)	53.60 (39.50)	40.80 (19.10)	48.00 (22.80)	52.00 (22.80)	57.60 (23.40)	60.00 (24.50)	60.80 (24.60)	52.00 (17.90)	53.60 (22.00)
omim_cone_rod	57.00 (20.80)	39.00 (16.70)	67.00 (22.20)	62.00 (17.90)	64.00 (32.90)	69.00 (30.90)	80.00 (20.00)	71.00 (22.50)	71.00 (22.50)	63.00 (15.70)	78.00 (17.50)
omim_congenital	79.30 (21.70)	66.00 (28.10)	31.30 (22.30)	56.00 (21.40)	57.30 (30.30)	54.00 (36.90)	68.70 (25.50)	51.30 (27.30)	52.70 (27.20)	56.70 (35.00)	69.30 (31.70)
omim_coronary	56.70 (12.40)	70.00 (20.90)	85.00 (13.70)	48.30 (18.10)	73.30 (3.73)	68.30 (10.90)	76.70 (9.13)	90.00 (10.90)	88.30 (12.60)	83.30 (11.80)	61.70 (15.10)
omim_deafness	65.80 (10.40)	58.70 (15.70)	29.10 (34.30)	33.80 (14.40)	33.30 (17.20)	32.00 (15.60)	45.80 (9.55)	54.70 (25.40)	55.80 (24.40)	41.50 (21.00)	63.80 (11.00)
omim_dementia	100.00 (0.00)	96.70 (7.45)	93.30 (14.90)	86.70 (29.80)	76.70 (32.50)	83.30 (23.60)	86.70 (29.80)	100.00 (0.00)	100.00 (0.00)	93.30 (14.90)	100.00 (0.00)
omim_diabetes	71.70 (9.50)	71.80 (10.60)	32.10 (9.27)	54.90 (12.50)	48.10 (17.00)	52.10 (15.50)	68.10 (7.08)	57.40 (9.02)	59.20 (7.04)	64.60 (7.22)	72.80 (8.90)
omim_diamond_blackfan	100.00 (0.00)	100.00 (0.00)	100.00 (0.00)	100.00 (0.00)	80.00 (27.40)	80.00 (27.40)	100.00 (0.00)	100.00 (0.00)	100.00 (0.00)	100.00 (0.00)	100.00 (0.00)
omim_dystonia	60.00 (27.90)	51.10 (29.00)	20.00 (29.80)	26.70 (36.50)	44.40 (34.20)	53.30 (29.80)	66.70 (23.60)	33.30 (33.30)	37.80 (31.00)	42.20 (27.70)	66.70 (23.60)
omim_ectodermal	63.30 (41.50)	60.00 (43.50)	66.70 (40.80)	60.00 (36.50)	43.30 (27.90)	60.00 (36.50)	70.00 (18.30)	66.70 (40.80)	66.70 (40.80)	66.70 (40.80)	66.70 (40.80)
omim_epidermolysis	95.00 (11.20)	85.00 (20.70)	100.00 (0.00)	78.30 (21.70)	83.30 (15.60)	83.30 (15.60)	83.30 (15.60)	100.00 (0.00)	100.00 (0.00)	93.30 (14.90)	93.30 (14.90)
omim_epilepsy	50.00 (12.20)	50.70 (9.83)	41.30 (16.60)	33.30 (16.30)	34.00 (13.40)	34.00 (13.40)	44.70 (13.00)	45.30 (18.50)	45.30 (18.50)	45.30 (18.50)	48.70 (13.50)
omim_epileptic	53.30 (18.30)	51.10 (16.90)	24.40 (14.50)	33.30 (0.00)	33.30 (0.00)	46.70 (18.30)	55.60 (15.70)	46.70 (18.30)	48.90 (16.90)	40.00 (14.90)	57.80 (14.50)
omim_epiphyseal	70.00 (27.40)	70.00 (27.40)	80.00 (27.40)	70.00 (27.40)	70.00 (27.40)	60.00 (22.40)	70.00 (27.40)	80.00 (27.40)	80.00 (27.40)	70.00 (27.40)	70.00 (27.40)
omim_esophageal	20.00 (18.30)	20.00 (18.30)	80.00 (18.30)	15.60 (16.90)	46.70 (18.30)	46.70 (18.30)	46.70 (18.30)	40.00 (27.90)	46.70 (29.80)	46.70 (18.30)	33.30 (23.60)
omim_factor	88.30 (16.20)	88.30 (16.20)	93.30 (14.90)	88.30 (16.20)	83.30 (23.60)	83.30 (23.60)	88.30 (16.20)	93.30 (14.90)	93.30 (14.90)	88.30 (16.20)	88.30 (16.20)
omim_fanconi	78.00 (24.60)	79.00 (24.60)	91.00 (12.40)	78.00 (14.40)	64.00 (17.80)	66.00 (14.70)	78.00 (9.08)	90.00 (13.70)	90.00 (13.70)	87.00 (18.60)	87.00 (18.60)
omim_gastric	60.00 (14.10)	60.80 (14.30)	88.00 (17.90)	56.00 (26.10)	55.20 (32.80)	61.60 (24.80)	72.00 (30.30)	75.20 (32.80)	75.20 (32.80)	64.80 (26.40)	60.00 (14.10)
omim_glomerulosclerosis	60.00 (54.80)	40.00 (54.80)	20.00 (44.70)	60.00 (54.80)	50.00 (50.00)	50.00 (50.00)	50.00 (50.00)	80.00 (44.70)	80.00 (44.70)	60.00 (54.80)	80.00 (44.70)
omim_glycogen	93.30 (14.90)	80.00 (13.90)	73.30 (36.50)	56.70 (27.90)	50.00 (16.70)	46.70 (38.00)	60.00 (27.90)	73.30 (36.50)	73.30 (36.50)	66.70 (33.30)	90.00 (14.90)
omim_hemolytic	60.00 (21.60)	61.30 (13.70)	59.30 (15.30)	51.30 (23.30)	36.00 (16.70)	44.00 (19.60)	63.30 (25.40)	59.30 (15.30)	59.30 (15.30)	55.30 (10.40)	58.00 (27.20)
omim_hemophagocytic	50.00 (35.40)	80.00 (27.40)	70.00 (44.70)	40.00 (41.80)	40.00 (41.80)	40.00 (41.80)	70.00 (44.70)	60.00 (41.80)	60.00 (41.80)	60.00 (41.80)	50.00 (35.40)
omim_hepatocellular	60.00 (41.80)	70.00 (44.70)	80.00 (44.70)	100.00 (0.00)	80.00 (44.70)	90.00 (22.40)	90.00 (22.40)	70.00 (44.70)	70.00 (44.70)	80.00 (44.70)	70.00 (44.70)
omim_high	80.00 (27.40)	80.00 (27.40)	80.00 (27.40)	60.00 (41.80)	30.00 (44.70)	40.00 (41.80)	60.00 (41.80)	80.00 (27.40)	80.00 (27.40)	80.00 (27.40)	80.00 (27.40)
omim_hypercholesterolemia	66.70 (33.30)	66.70 (33.30)	73.30 (27.90)	46.70 (38.00)	53.30 (44.70)	53.30 (38.00)	60.00 (43.50)	77.80 (28.30)	75.60 (26.50)	60.00 (43.50)	66.70 (33.30)
omim_hypertension	70.00 (18.30)	56.70 (32.50)	70.00 (29.80)	63.30 (38.00)	33.30 (40.80)	33.30 (40.80)	53.30 (38.00)	76.70 (22.40)	76.70 (22.40)	70.00 (18.30)	70.00 (18.30)
omim_ichthyosis	68.30 (3.73)	56.70 (14.90)	43.30 (36.50)	48.30 (31.40)	48.30 (31.40)	53.30 (36.60)	55.00 (38.90)	68.30 (3.73)	68.30 (3.73)	68.30 (3.73)	68.30 (3.73)
omim_immunodeficiency	60.70 (12.10)	66.70 (23.90)	71.30 (21.30)	44.70 (28.00)	48.00 (22.90)	48.70 (23.30)	55.30 (22.60)	70.70 (14.80)	70.70 (14.80)	59.30 (30.20)	74.00 (22.40)
omim_keratosis	60.00 (41.80)	60.00 (41.80)	90.00 (22.40)	60.00 (41.80)	70.00 (44.70)	70.00 (44.70)	80.00 (44.70)	60.00 (41.80)	65.00 (41.80)	80.00 (44.70)	60.00 (41.80)
omim_leigh	73.30 (14.90)	60.00 (14.90)	46.70 (18.30)	53.30 (18.30)	46.70 (29.80)	46.70 (29.80)	66.70 (0.00)	66.70 (0.00)	66.70 (0.00)	66.70 (0.00)	73.30 (14.90)
omim_leukemia	65.30 (21.40)	64.10 (21.70)	47.50 (3.42)	53.00 (14.50)	51.30 (6.37)	55.20 (4.75)	62.80 (6.33)	64.20 (8.86)	64.80 (9.21)	61.60 (10.80)	67.00 (24.30)
omim_long	76.70 (22.40)	76.70 (22.40)	83.30 (23.60)	71.70 (31.00)	76.70 (22.40)	65.00 (26.60)	88.30 (16.20)	83.30 (23.60)	83.30 (23.60)	83.30 (23.60)	76.70 (22.40)
omim_lung	75.00 (43.30)	75.00 (43.30)	55.00 (15.10)	48.30 (29.10)	50.00 (39.50)	43.30 (30.80)	56.70 (37.00)	83.30 (15.60)	83.30 (15.60)	73.30 (18.10)	75.00 (43.30)
omim_lymphoma	53.30 (36.60)	58.30 (37.30)	73.30 (27.90)	38.30 (16.20)	63.30 (7.45)	70.00 (18.30)	70.00 (18.30)	73.30 (43.50)	73.30 (43.50)	75.00 (27.60)	63.30 (38.50)
omim_macular	71.70 (24.70)	67.20 (21.00)	53.30 (7.45)	70.00 (18.30)	50.00 (20.40)	66.70 (11.80)	75.00 (8.33)	63.30 (13.90)	63.30 (13.90)	62.20 (16.90)	70.60 (23.90)
omim_malaria	93.80 (10.80)	90.00 (13.70)	60.00 (13.70)	65.00 (13.70)	38.80 (19.00)	40.00 (22.40)	55.00 (20.90)	75.00 (13.30)	75.00 (13.30)	68.80 (18.80)	90.00 (13.70)
omim_melanoma	60.00 (22.40)	45.00 (37.10)	50.00 (35.40)	50.00 (35.40)	60.00 (41.80)	60.00 (41.80)	80.00 (27.40)	50.00 (35.40)	50.00 (35.40)	60.00 (41.80)	60.00 (22.40)
omim_mental	51.20 (8.29)	53.00 (8.89)	32.00 (11.00)	50.00 (5.77)	36.40 (5.15)	35.70 (9.51)	47.20 (8.86)	47.30 (5.82)	47.30 (5.82)	48.80 (3.41)	52.40 (7.44)
omim_microcephaly	50.00 (11.80)	26.70 (19.00)	46.70 (7.45)	20.00 (27.40)	16.70 (23.60)	26.70 (25.30)	53.30 (36.10)	43.30 (14.90)	46.70 (7.45)	36.70 (21.70)	46.70 (36.10)
omim_microphthalmia	73.30 (25.30)	66.70 (20.40)	50.00 (37.30)	66.70 (20.40)	26.70 (27.90)	26.70 (27.90)	70.00 (29.80)	76.70 (22.40)	83.30 (23.60)	80.00 (21.70)	73.30 (25.30)
omim_microvascular	53.30 (39.80)	46.70 (36.10)	23.30 (32.50)	16.70 (23.60)	33.30 (31.20)	33.30 (31.20)	46.70 (44.70)	50.00 (31.20)	46.70 (27.40)	23.30 (32.50)	53.30 (39.80)
omim_mitochondrial	58.00 (31.90)	55.00 (26.90)	45.00 (28.30)	41.00 (30.50)	32.00 (28.00)	44.00 (35.10)	48.00 (39.60)	45.00 (28.30)	45.00 (28.30)	41.00 (30.50)	58.00 (31.90)
omim_multiple	69.00 (20.70)	63.00 (21.70)	59.00 (36.80)	79.00 (23.60)	67.00 (17.20)	67.00 (17.20)	71.00 (17.50)	96.00 (8.94)	96.00 (8.94)	79.00 (14.30)	80.00 (11.70)
omim_muscular	87.00 (21.70)	81.00 (20.70)	62.00 (24.40)	71.00 (11.90)	61.00 (9.62)	57.00 (20.80)	80.00 (11.70)	75.00 (17.70)	75.00 (17.70)	75.00 (17.70)	85.00 (22.40)
omim_myasthenic	100.00 (0.00)	80.00 (27.40)	80.00 (27.40)	90.00 (22.40)	70.00 (27.40)	70.00 (27.40)	70.00 (27.40)	90.00 (22.40)	90.00 (22.40)	90.00 (22.40)	70.00 (27.40)
omim_myocardial	60.00 (27.90)	66.70 (23.60)	80.00 (18.30)	60.00 (14.90)	55.60 (31.40)	55.60 (36.90)	66.70 (23.60)	60.00 (36.50)	60.00 (36.50)	66.70 (33.30)	66.70 (33.30)
omim_myopathy	64.00 (28.00)	60.70 (35.20)	36.70 (30.90)	54.70 (27.20)	66.00 (23.90)	70.70 (25.20)	76.70 (20.50)	64.70 (38.80)	64.70 (38.80)	62.00 (37.50)	70.70 (34.10)
omim_neuropathy	61.30 (24.30)	52.00 (19.20)	31.30 (26.60)	42.00 (24.90)	44.70 (10.40)	48.70 (11.90)	60.00 (18.70)	53.30 (26.60)	55.30 (25.30)	56.00 (23.00)	66.00 (15.30)
omim_noonan	80.00 (18.30)	80.00 (18.30)	53.30 (38.00)	60.00 (27.90)	66.70 (23.60)	66.70 (23.60)	66.70 (23.60)	80.00 (18.30)	80.00 (18.30)	73.30 (14.90)	80.00 (18.30)
omim_obesity	66.70 (11.50)	66.70 (20.00)	82.00 (18.50)	59.30 (15.30)	50.00 (13.70)	64.70 (16.60)	68.00 (12.60)	78.70 (15.70)	78.70 (15.70)	59.30 (15.30)	63.30 (12.20)
omim_osteopetrosis	30.00 (27.40)	30.00 (27.40)	30.00 (27.40)	40.00 (41.80)	20.00 (27.40)	40.00 (22.40)	60.00 (41.80)	30.00 (27.40)	30.00 (27.40)	30.00 (27.40)	30.00 (27.40)
omim_ovarian	63.00 (29.10)	57.00 (21.70)	41.00 (23.60)	62.00 (22.80)	68.00 (10.40)	72.00 (20.80)	78.00 (17.90)	55.00 (25.00)	63.00 (32.30)	71.00 (22.50)	67.00 (29.90)
omim_pancreatic	63.30 (28.00)	63.30 (28.00)	68.30 (20.70)	90.00 (13.70)	83.30 (15.60)	78.30 (21.70)	90.00 (13.70)	68.30 (20.70)	68.30 (20.70)	70.00 (21.70)	68.30 (20.70)
omim_parkinson	61.70 (41.50)	46.70 (36.10)	90.00 (22.40)	55.00 (16.20)	60.00 (30.80)	63.30 (27.40)	81.70 (17.10)	73.30 (25.30)	80.00 (18.30)	83.30 (15.60)	68.30 (32.50)
omim_pituitary	70.00 (29.80)	70.00 (29.80)	53.30 (36.10)	66.70 (31.20)	56.70 (25.30)	56.70 (25.30)	66.70 (31.20)	83.30 (23.60)	83.30 (23.60)	66.70 (31.20)	83.30 (23.60)
omim_prostate	59.00 (9.73)	58.10 (19.80)	18.10 (19.50)	36.70 (32.00)	36.20 (23.70)	55.70 (21.60)	54.30 (22.30)	38.10 (19.80)	42.40 (21.30)	43.80 (22.80)	61.90 (8.42)
omim_pulmonary	48.30 (30.30)	18.30 (17.10)	35.00 (35.60)	46.70 (22.50)	46.70 (13.90)	58.30 (16.70)	65.00 (25.30)	53.30 (22.50)	56.70 (18.10)	58.30 (16.70)	60.00 (25.30)
omim_renal	47.20 (30.00)	33.60 (23.80)	60.00 (24.50)	55.20 (20.90)	44.00 (8.94)	48.00 (11.00)	60.00 (14.10)	56.00 (26.10)	56.00 (26.10)	56.00 (16.70)	52.00 (22.10)
omim_retinitis	67.20 (8.75)	46.50 (13.80)	19.60 (7.59)	47.60 (13.30)	49.60 (5.24)	49.90 (6.67)	60.00 (11.80)	49.90 (13.80)	51.30 (13.20)	51.70 (13.50)	65.80 (10.80)
omim_rheumatoid	74.00 (21.60)	70.00 (20.00)	58.00 (28.90)	56.00 (24.30)	59.00 (27.50)	59.00 (27.50)	71.00 (17.50)	79.00 (24.60)	77.00 (22.80)	71.00 (17.50)	78.00 (16.00)
omim_schizophrenia	66.70 (0.00)	64.40 (4.97)	73.30 (27.90)	53.30 (29.80)	33.30 (0.00)	44.40 (11.10)	68.90 (19.90)	73.30 (27.90)	73.30 (27.90)	68.90 (24.10)	80.00 (18.30)
omim_severe	93.30 (14.90)	84.40 (29.00)	100.00 (0.00)	80.00 (29.80)	66.70 (33.30)	73.30 (27.90)	86.70 (18.30)	93.30 (14.90)	93.30 (14.90)	93.30 (14.90)	93.30 (14.90)
omim_short	16.70 (23.60)	3.33 (7.45)	63.30 (41.50)	3.33 (7.45)	36.70 (41.50)	53.30 (36.10)	63.30 (41.50)	56.70 (43.50)	56.70 (43.50)	56.70 (43.50)	20.00 (21.70)
omim_spastic	57.00 (24.40)	53.00 (24.90)	34.00 (25.80)	48.00 (21.70)	55.00 (15.00)	45.00 (5.00)	64.00 (23.00)	39.00 (19.50)	36.00 (20.40)	47.00 (20.50)	61.00 (16.70)
omim_spinocerebellar	48.60 (16.30)	29.40 (19.60)	6.94 (7.16)	42.90 (10.10)	52.70 (25.40)	49.40 (20.10)	61.20 (23.60)	34.30 (23.90)	34.30 (23.90)	53.10 (22.50)	51.80 (13.40)
omim_systemic	72.00 (18.90)	77.00 (14.40)	78.00 (4.47)	54.00 (20.40)	28.00 (26.40)	34.00 (26.10)	58.00 (23.90)	78.00 (14.40)	78.00 (14.40)	76.00 (17.80)	69.00 (22.20)
omim_thrombophilia	72.50 (13.70)	73.80 (15.60)	68.80 (31.90)	75.00 (25.00)	78.70 (31.70)	80.00 (27.40)	90.00 (13.70)	78.70 (18.00)	82.50 (20.40)	85.00 (22.40)	72.50 (13.70)
omim_thyroid	46.10 (10.70)	50.00 (16.70)	19.40 (13.30)	29.40 (21.10)	41.70 (15.00)	52.80 (14.70)	57.20 (18.20)	45.60 (18.50)	49.40 (21.70)	54.40 (24.70)	55.00 (18.30)
omim_usher	70.00 (44.70)	70.00 (44.70)	70.00 (44.70)	70.00 (44.70)	70.00 (44.70)	70.00 (44.70)	70.00 (44.70)	70.00 (44.70)	70.00 (44.70)	70.00 (44.70)	70.00 (44.70)
omim_xeroderma	90.00 (22.40)	86.70 (21.70)	90.00 (22.40)	73.30 (25.30)	63.30 (21.70)	63.30 (21.70)	73.30 (25.30)	90.00 (22.40)	90.00 (22.40)	83.30 (23.60)	90.00 (22.40)
omim_zellweger	95.00 (11.20)	95.00 (11.20)	95.00 (11.20)	95.00 (11.20)	95.00 (11.20)	88.30 (16.20)	95.00 (11.20)	95.00 (11.20)	95.00 (11.20)	95.00 (11.20)	95.00 (11.20)

## Sheet: bPPI
	NetScore	NetZcore	NetShort	Func. Flow	PageRank	Random walk	Network propagation	NetCombo (NetScore + NetZcore + NetShort)	NetScore + NetZcore + NetShort + Network Propogation	All 7	NetScore + Network Propogation
chen_atherosclerosis	78.20 (6.96)	75.70 (6.98)	71.10 (5.11)	61.80 (12.70)	53.60 (6.06)	48.60 (13.90)	66.40 (10.40)	78.90 (7.19)	78.90 (7.19)	78.90 (7.19)	76.10 (6.39)
chen_autism	65.40 (33.40)	62.90 (19.80)	56.80 (12.20)	50.00 (18.80)	52.90 (23.30)	50.40 (16.50)	59.30 (12.40)	71.40 (21.30)	71.40 (21.30)	71.10 (20.70)	63.60 (32.30)
chen_cervical_carcinoma	85.60 (12.10)	78.50 (16.20)	53.60 (22.30)	80.90 (11.00)	78.90 (10.20)	77.60 (11.50)	81.80 (12.10)	88.20 (11.60)	88.70 (11.60)	88.70 (11.60)	90.00 (9.14)
chen_cirrhosis	74.30 (25.80)	72.40 (18.00)	44.80 (11.60)	64.80 (15.30)	69.00 (12.80)	57.60 (11.70)	69.00 (12.80)	72.90 (13.40)	72.40 (12.80)	72.40 (12.80)	77.60 (19.50)
chen_endometrial_carcinoma	84.60 (16.90)	82.50 (13.90)	59.60 (26.70)	70.00 (18.10)	84.60 (5.45)	81.10 (13.40)	82.10 (11.00)	86.80 (12.00)	85.40 (11.80)	83.60 (9.89)	89.30 (11.80)
chen_endometriosis	70.00 (20.20)	69.10 (19.10)	56.20 (15.70)	63.30 (19.10)	71.20 (19.90)	68.20 (20.10)	70.00 (18.10)	68.90 (20.10)	69.20 (20.60)	70.00 (21.20)	71.50 (19.50)
chen_epilepsy	71.90 (17.40)	68.30 (18.20)	53.90 (13.90)	46.40 (7.19)	58.90 (15.50)	53.10 (17.60)	60.80 (17.90)	77.80 (4.81)	76.90 (3.04)	76.10 (1.52)	73.10 (14.30)
chen_graves_disease	84.80 (17.70)	80.40 (16.30)	76.00 (5.48)	74.20 (11.30)	81.20 (9.86)	77.00 (12.60)	81.80 (12.00)	88.80 (11.30)	88.80 (10.50)	88.00 (9.06)	84.00 (18.20)
chen_hypercholesterolaemia	78.00 (14.80)	68.00 (16.40)	68.70 (33.30)	73.30 (22.10)	69.30 (22.40)	62.70 (20.20)	76.70 (14.10)	77.30 (15.30)	77.30 (15.30)	77.30 (15.30)	76.70 (14.10)
chen_inflammatory_bowel_disease	86.40 (4.85)	85.60 (4.67)	72.20 (18.40)	83.10 (6.39)	78.60 (16.10)	76.90 (17.70)	79.70 (16.00)	95.30 (6.48)	95.00 (6.26)	95.00 (6.26)	86.10 (4.71)
chen_ischaemic_stroke	79.00 (10.30)	80.00 (8.52)	86.00 (8.31)	76.20 (9.13)	76.30 (12.00)	71.90 (8.89)	77.40 (11.20)	87.10 (6.42)	87.20 (6.49)	86.80 (6.16)	79.40 (9.38)
chen_lymphoma	76.50 (6.32)	78.90 (9.90)	47.70 (11.90)	70.80 (16.10)	72.00 (21.50)	69.50 (21.00)	73.80 (17.00)	76.80 (7.57)	77.10 (8.51)	77.30 (9.70)	76.80 (7.57)
chen_migraine	64.80 (15.00)	58.10 (24.10)	73.30 (16.00)	41.00 (25.70)	60.00 (5.16)	58.10 (5.98)	65.20 (6.65)	67.60 (21.10)	67.60 (21.10)	67.60 (21.10)	64.30 (15.20)
chen_myocardial_ischemia	83.60 (13.00)	76.40 (12.30)	86.40 (9.23)	71.70 (14.20)	69.70 (6.24)	69.20 (8.70)	73.10 (7.32)	86.40 (4.85)	85.60 (4.67)	85.00 (4.95)	85.30 (9.75)
chen_neural_tube_defects	64.00 (6.52)	55.00 (10.00)	43.00 (29.90)	60.00 (12.20)	46.00 (21.90)	42.00 (14.80)	54.00 (21.90)	73.00 (8.37)	71.00 (7.42)	67.00 (9.75)	63.00 (6.71)
chen_osteoarthritis	92.70 (7.23)	84.00 (11.40)	72.20 (9.84)	80.40 (19.70)	87.30 (11.60)	87.60 (11.40)	87.60 (11.40)	92.90 (6.88)	92.90 (6.88)	92.40 (7.59)	94.00 (5.48)
chen_pancreatitis	82.50 (7.51)	72.90 (13.90)	72.10 (15.20)	57.10 (11.10)	64.30 (21.90)	68.20 (16.80)	72.90 (16.10)	82.10 (7.47)	81.80 (6.36)	82.50 (6.36)	88.90 (4.26)
chen_systemic_scleroderma	87.10 (14.00)	77.90 (8.80)	89.30 (6.06)	77.90 (21.20)	83.20 (18.80)	82.90 (18.40)	85.70 (19.50)	95.40 (7.10)	95.40 (7.10)	95.40 (7.10)	87.90 (13.20)
chen_ulcerative_colitis	69.10 (14.70)	65.80 (7.71)	70.00 (7.11)	68.00 (14.10)	72.00 (19.40)	66.40 (20.70)	73.30 (17.80)	72.70 (16.60)	72.90 (16.70)	72.90 (17.00)	72.90 (16.50)
goh_bone	60.60 (26.80)	50.80 (18.90)	63.90 (20.30)	49.40 (16.70)	58.10 (26.50)	50.00 (20.40)	62.80 (22.80)	70.60 (24.90)	70.60 (24.90)	70.60 (24.90)	58.90 (26.20)
goh_cancer	79.60 (6.55)	75.30 (7.03)	62.60 (8.61)	66.50 (6.08)	65.60 (6.20)	59.70 (5.10)	67.00 (8.04)	75.90 (5.32)	75.80 (5.52)	75.70 (5.65)	80.80 (5.68)
goh_cardiovascular	71.10 (8.31)	67.10 (10.30)	30.60 (6.37)	59.40 (13.30)	54.30 (9.60)	49.70 (9.90)	52.90 (9.97)	69.40 (9.94)	68.80 (10.30)	69.30 (11.60)	71.90 (9.43)
goh_connective_tissue	72.60 (10.80)	58.60 (14.50)	65.60 (8.46)	54.00 (15.80)	55.10 (7.24)	49.80 (6.98)	58.00 (7.99)	74.00 (12.80)	73.80 (12.70)	73.20 (12.00)	74.30 (13.50)
goh_dermatological	70.20 (4.32)	65.70 (8.38)	77.50 (6.83)	67.50 (7.57)	60.70 (7.70)	56.30 (8.30)	64.20 (8.37)	70.60 (5.67)	70.70 (5.80)	72.00 (4.65)	70.00 (4.51)
goh_developmental	51.10 (15.20)	43.80 (5.99)	60.20 (5.78)	42.60 (10.60)	45.30 (10.90)	40.70 (10.70)	40.70 (10.10)	49.60 (7.70)	49.50 (7.89)	49.30 (8.08)	49.90 (15.50)
goh_ear,nose,throat	52.90 (11.70)	42.10 (15.70)	44.30 (17.00)	38.60 (17.20)	28.20 (17.50)	31.10 (13.30)	43.90 (15.90)	56.80 (11.00)	55.70 (10.10)	54.60 (8.71)	52.90 (10.10)
goh_endocrine	75.70 (7.81)	71.10 (4.90)	40.40 (5.23)	62.50 (7.67)	54.70 (4.21)	48.90 (3.44)	53.40 (2.65)	70.00 (5.44)	69.30 (5.52)	68.80 (5.42)	75.00 (7.91)
goh_gastrointestinal	76.00 (21.90)	55.20 (21.60)	52.00 (22.80)	64.00 (26.10)	60.00 (31.60)	59.20 (26.40)	69.60 (22.40)	72.00 (17.90)	71.20 (18.60)	72.00 (17.90)	74.40 (19.90)
goh_hematological	69.50 (8.90)	66.90 (9.73)	47.20 (8.23)	61.30 (8.78)	62.80 (7.70)	59.00 (8.42)	57.60 (9.46)	64.80 (9.68)	64.60 (9.71)	64.40 (9.87)	69.00 (9.28)
goh_immunological	80.90 (9.51)	80.10 (10.20)	54.20 (8.03)	72.20 (5.52)	69.20 (2.78)	66.30 (4.45)	69.30 (3.84)	80.10 (8.45)	79.90 (8.23)	80.10 (7.69)	81.40 (9.37)
goh_metabolic	63.20 (4.29)	52.40 (7.59)	30.90 (4.33)	41.80 (6.36)	37.20 (7.84)	34.00 (7.36)	38.40 (7.83)	54.70 (7.44)	54.20 (7.35)	53.10 (7.27)	62.40 (4.71)
goh_multiple	65.70 (5.52)	58.20 (7.74)	36.50 (9.70)	52.40 (7.47)	52.50 (4.05)	46.00 (7.46)	48.00 (7.47)	56.10 (7.30)	55.70 (7.20)	55.60 (6.93)	65.80 (6.29)
goh_muscular	73.40 (16.70)	63.70 (8.35)	54.50 (22.30)	66.00 (13.80)	61.90 (10.30)	54.90 (10.60)	66.00 (17.70)	75.60 (15.30)	75.80 (15.40)	76.20 (16.90)	76.20 (13.90)
goh_neurological	60.70 (8.54)	53.30 (4.48)	41.80 (2.92)	56.00 (7.36)	49.30 (2.61)	44.30 (1.70)	46.80 (1.38)	56.60 (2.80)	56.10 (2.70)	55.40 (2.66)	61.30 (7.42)
goh_nutritional	73.00 (13.00)	67.00 (13.00)	89.00 (11.40)	64.00 (23.30)	59.00 (27.00)	64.00 (20.70)	73.00 (19.20)	86.00 (8.94)	84.00 (9.62)	83.00 (9.75)	75.00 (8.66)
goh_ophthamological	68.30 (7.52)	55.60 (3.71)	36.50 (8.58)	54.60 (6.71)	54.90 (7.36)	52.30 (3.70)	55.00 (4.31)	60.30 (5.89)	60.40 (6.07)	60.30 (6.08)	67.30 (7.11)
goh_psychiatric	72.20 (11.80)	57.80 (15.00)	76.70 (19.00)	45.00 (21.70)	41.10 (15.50)	35.60 (21.00)	44.40 (15.20)	78.30 (15.30)	79.40 (13.80)	77.80 (14.60)	71.10 (12.00)
goh_renal	79.80 (10.50)	72.60 (8.42)	66.80 (8.65)	60.90 (16.50)	53.20 (16.80)	52.40 (17.70)	62.10 (11.60)	78.70 (9.80)	78.80 (9.95)	78.60 (9.95)	79.70 (10.80)
goh_respiratory	82.10 (11.90)	83.20 (9.83)	82.10 (14.10)	54.60 (24.50)	61.80 (14.00)	61.80 (15.00)	70.00 (19.00)	87.50 (8.84)	87.10 (8.87)	86.40 (9.16)	81.40 (13.40)
goh_skeletal	65.80 (13.70)	53.70 (7.55)	78.50 (6.44)	54.80 (12.00)	50.80 (7.20)	49.20 (8.77)	53.10 (9.37)	71.20 (10.70)	71.60 (10.20)	70.90 (9.84)	66.20 (13.60)
omim_adrenoleukodystrophy	90.00 (22.40)	90.00 (22.40)	90.00 (22.40)	90.00 (22.40)	90.00 (22.40)	90.00 (22.40)	90.00 (22.40)	90.00 (22.40)	90.00 (22.40)	90.00 (22.40)	90.00 (22.40)
omim_aids	100.00 (0.00)	100.00 (0.00)	60.00 (41.80)	100.00 (0.00)	40.00 (41.80)	30.00 (44.70)	90.00 (22.40)	100.00 (0.00)	100.00 (0.00)	100.00 (0.00)	100.00 (0.00)
omim_alzheimer	71.70 (24.00)	71.70 (29.80)	73.30 (18.10)	63.30 (21.70)	58.30 (25.00)	55.00 (21.70)	85.00 (13.70)	83.30 (15.60)	83.30 (15.60)	88.30 (16.20)	78.30 (12.60)
omim_amyloidosis	100.00 (0.00)	100.00 (0.00)	70.00 (27.40)	100.00 (0.00)	70.00 (27.40)	70.00 (27.40)	70.00 (27.40)	90.00 (22.40)	90.00 (22.40)	90.00 (22.40)	100.00 (0.00)
omim_amyotrophic	65.00 (18.10)	58.30 (21.20)	78.30 (12.60)	68.30 (10.90)	83.30 (15.60)	63.30 (28.00)	90.00 (13.70)	88.30 (16.20)	88.30 (16.20)	95.00 (11.20)	68.30 (10.90)
omim_anemia	73.30 (25.30)	60.00 (14.90)	40.00 (41.80)	63.30 (21.70)	56.70 (25.30)	53.30 (36.10)	70.00 (27.40)	73.30 (25.30)	73.30 (25.30)	73.30 (25.30)	73.30 (25.30)
omim_arrhythmogenic	80.00 (27.40)	70.00 (27.40)	80.00 (27.40)	70.00 (27.40)	90.00 (22.40)	90.00 (22.40)	90.00 (22.40)	80.00 (27.40)	80.00 (27.40)	80.00 (27.40)	80.00 (27.40)
omim_asthma	41.70 (14.40)	31.70 (23.90)	48.30 (39.30)	25.00 (14.40)	48.30 (23.90)	61.70 (16.20)	73.30 (10.90)	51.70 (17.10)	55.00 (20.10)	55.00 (31.00)	50.00 (16.70)
omim_atrial	51.70 (30.30)	45.00 (29.80)	63.30 (21.70)	46.70 (27.40)	51.70 (29.10)	45.00 (16.20)	51.70 (29.10)	66.70 (22.80)	65.00 (25.30)	58.30 (27.60)	58.30 (37.30)
omim_autism	76.70 (22.40)	70.00 (29.80)	73.30 (25.30)	60.00 (25.30)	60.00 (25.30)	50.00 (37.30)	60.00 (25.30)	76.70 (22.40)	76.70 (22.40)	73.30 (25.30)	76.70 (22.40)
omim_autoimmune	43.30 (32.50)	53.30 (29.80)	66.70 (33.30)	50.00 (40.80)	63.30 (34.20)	43.30 (36.50)	60.00 (30.30)	66.70 (33.30)	66.70 (33.30)	66.70 (33.30)	60.00 (36.50)
omim_bardet_biedl	93.30 (14.90)	66.70 (35.80)	73.30 (27.90)	70.00 (20.90)	66.70 (23.60)	66.70 (23.60)	73.30 (27.90)	80.00 (29.80)	80.00 (29.80)	73.30 (27.90)	93.30 (14.90)
omim_blood	71.10 (7.70)	67.80 (7.44)	56.10 (13.30)	58.60 (7.88)	45.30 (13.40)	44.40 (10.60)	61.10 (10.20)	68.30 (14.90)	66.90 (15.00)	66.70 (13.40)	70.60 (7.44)
omim_brachydactyly	50.00 (50.00)	50.00 (50.00)	80.00 (27.40)	50.00 (35.40)	40.00 (41.80)	40.00 (41.80)	80.00 (27.40)	80.00 (27.40)	80.00 (27.40)	60.00 (41.80)	50.00 (50.00)
omim_breast	85.70 (8.75)	80.50 (14.10)	65.20 (27.60)	71.90 (26.50)	61.90 (20.00)	68.60 (12.10)	71.90 (13.60)	80.50 (14.10)	80.50 (14.10)	83.30 (11.00)	84.30 (11.00)
omim_cardiomyopathy	77.40 (15.00)	74.40 (14.20)	78.50 (7.88)	61.30 (11.40)	59.50 (13.60)	56.20 (12.30)	60.70 (12.70)	76.50 (15.60)	76.50 (15.20)	72.90 (15.50)	78.00 (13.70)
omim_cataract	56.00 (15.20)	56.70 (12.50)	82.70 (16.70)	70.70 (8.94)	80.00 (9.43)	80.70 (12.10)	82.70 (10.90)	71.30 (11.50)	73.30 (6.67)	78.70 (13.70)	60.00 (12.20)
omim_cerebral	73.30 (30.80)	73.30 (25.30)	73.30 (25.30)	90.00 (13.70)	70.00 (32.60)	70.00 (32.60)	80.00 (20.90)	83.30 (23.60)	83.30 (23.60)	90.00 (22.40)	78.30 (21.70)
omim_charcot_marie_tooth	56.40 (15.80)	53.20 (12.70)	72.90 (10.30)	45.40 (14.50)	56.10 (18.70)	48.90 (8.71)	54.60 (18.90)	78.20 (16.30)	78.20 (16.30)	75.00 (12.30)	59.60 (11.10)
omim_colon	60.00 (54.80)	60.00 (54.80)	80.00 (44.70)	80.00 (44.70)	85.00 (22.40)	70.00 (32.60)	80.00 (27.40)	80.00 (44.70)	80.00 (44.70)	80.00 (44.70)	80.00 (44.70)
omim_colorectal	81.80 (11.90)	76.80 (16.50)	68.20 (13.40)	84.30 (11.40)	85.70 (4.55)	85.40 (11.50)	89.60 (10.60)	77.10 (16.10)	80.00 (16.10)	86.80 (13.00)	84.60 (10.40)
omim_combined	39.00 (27.90)	42.00 (31.30)	57.00 (34.20)	21.00 (20.10)	39.00 (26.10)	37.00 (21.40)	44.00 (17.80)	57.00 (34.20)	56.00 (34.50)	52.00 (37.20)	41.00 (27.50)
omim_cone_rod	65.00 (14.10)	40.00 (10.60)	67.00 (26.40)	66.00 (16.70)	76.00 (26.10)	74.00 (29.70)	80.00 (20.00)	71.00 (22.50)	68.00 (18.20)	68.00 (22.00)	71.00 (15.20)
omim_congenital	56.00 (16.70)	53.30 (15.50)	65.30 (16.60)	52.70 (18.60)	62.70 (17.40)	60.00 (30.10)	66.00 (24.10)	68.00 (11.00)	68.70 (10.40)	67.30 (11.60)	51.30 (22.60)
omim_coronary	60.00 (41.80)	68.30 (41.00)	73.30 (18.10)	38.30 (11.20)	61.70 (11.20)	61.70 (11.20)	68.30 (6.97)	78.30 (12.60)	78.30 (12.60)	83.30 (15.60)	76.70 (35.10)
omim_deafness	67.80 (17.70)	57.80 (20.40)	51.80 (9.88)	53.60 (13.50)	31.30 (5.25)	31.80 (5.18)	45.30 (11.90)	64.20 (7.20)	64.50 (7.41)	61.60 (14.60)	68.40 (17.80)
omim_dementia	100.00 (0.00)	93.30 (14.90)	93.30 (14.90)	86.70 (29.80)	83.30 (23.60)	83.30 (23.60)	93.30 (14.90)	100.00 (0.00)	100.00 (0.00)	93.30 (14.90)	100.00 (0.00)
omim_diabetes	75.90 (12.50)	74.50 (7.59)	77.00 (11.50)	61.20 (11.40)	57.90 (13.70)	55.30 (14.40)	61.50 (11.70)	75.00 (11.40)	74.20 (11.10)	67.40 (8.44)	75.90 (11.10)
omim_diamond_blackfan	100.00 (0.00)	90.00 (22.40)	90.00 (22.40)	90.00 (22.40)	90.00 (22.40)	90.00 (22.40)	90.00 (22.40)	90.00 (22.40)	90.00 (22.40)	90.00 (22.40)	90.00 (22.40)
omim_dystonia	73.30 (14.90)	42.20 (28.80)	66.70 (23.60)	53.30 (38.00)	53.30 (38.00)	53.30 (29.80)	66.70 (23.60)	73.30 (14.90)	71.10 (16.90)	66.70 (23.60)	80.00 (18.30)
omim_ectodermal	66.70 (40.80)	66.70 (40.80)	50.00 (37.30)	60.00 (43.50)	53.30 (38.00)	53.30 (38.00)	63.30 (24.70)	66.70 (40.80)	66.70 (40.80)	60.00 (43.50)	66.70 (40.80)
omim_epidermolysis	93.30 (14.90)	93.30 (14.90)	91.70 (14.40)	93.30 (14.90)	88.30 (16.20)	83.30 (15.60)	83.30 (15.60)	93.30 (14.90)	93.30 (14.90)	93.30 (14.90)	93.30 (14.90)
omim_epilepsy	57.00 (25.90)	54.00 (29.70)	40.00 (17.70)	41.00 (18.80)	33.00 (17.20)	33.00 (17.20)	45.00 (25.00)	49.00 (16.00)	49.00 (16.00)	41.00 (18.80)	54.00 (19.50)
omim_epileptic	43.30 (30.30)	46.70 (36.10)	53.30 (36.10)	33.30 (20.40)	40.00 (25.30)	60.00 (43.50)	66.70 (33.30)	53.30 (36.10)	53.30 (36.10)	53.30 (36.10)	40.00 (25.30)
omim_epiphyseal	70.00 (44.70)	70.00 (44.70)	80.00 (27.40)	70.00 (44.70)	70.00 (44.70)	60.00 (41.80)	70.00 (44.70)	80.00 (27.40)	80.00 (27.40)	80.00 (27.40)	70.00 (44.70)
omim_esophageal	53.30 (36.30)	46.70 (30.80)	80.00 (18.30)	26.70 (27.90)	46.70 (18.30)	46.70 (18.30)	46.70 (18.30)	80.00 (18.30)	80.00 (18.30)	60.00 (14.90)	51.10 (30.00)
omim_factor	86.70 (18.30)	86.70 (18.30)	93.30 (14.90)	86.70 (18.30)	80.00 (29.80)	73.30 (27.90)	86.70 (18.30)	93.30 (14.90)	93.30 (14.90)	93.30 (14.90)	86.70 (18.30)
omim_fanconi	91.00 (12.40)	84.00 (22.20)	86.00 (12.90)	78.00 (14.40)	71.00 (8.22)	73.00 (7.58)	81.00 (8.22)	86.00 (12.90)	86.00 (12.90)	86.00 (12.90)	96.00 (8.94)
omim_gastric	61.00 (30.10)	60.00 (22.60)	71.00 (10.20)	53.00 (21.10)	69.00 (18.20)	61.00 (8.94)	74.00 (19.50)	71.00 (10.20)	71.00 (10.20)	71.00 (10.20)	60.00 (28.50)
omim_glomerulosclerosis	80.00 (44.70)	70.00 (44.70)	80.00 (44.70)	50.00 (50.00)	40.00 (41.80)	40.00 (41.80)	40.00 (41.80)	80.00 (44.70)	80.00 (44.70)	80.00 (44.70)	80.00 (44.70)
omim_glycogen	70.00 (29.80)	46.70 (29.80)	53.30 (29.80)	50.00 (28.90)	33.30 (23.60)	43.30 (14.90)	50.00 (28.90)	66.70 (33.30)	66.70 (33.30)	60.00 (36.50)	66.70 (33.30)
omim_hemolytic	68.00 (17.90)	60.80 (21.10)	56.00 (26.10)	52.80 (12.10)	48.00 (17.90)	48.00 (11.00)	53.60 (9.21)	56.00 (26.10)	56.00 (26.10)	56.00 (26.10)	65.60 (16.60)
omim_hemophagocytic	50.00 (35.40)	70.00 (27.40)	70.00 (44.70)	60.00 (41.80)	50.00 (50.00)	40.00 (41.80)	80.00 (44.70)	60.00 (41.80)	60.00 (41.80)	60.00 (41.80)	50.00 (35.40)
omim_hepatocellular	80.00 (27.40)	80.00 (27.40)	90.00 (22.40)	90.00 (22.40)	90.00 (22.40)	90.00 (22.40)	90.00 (22.40)	80.00 (27.40)	80.00 (27.40)	80.00 (44.70)	80.00 (27.40)
omim_high	80.00 (27.40)	80.00 (27.40)	80.00 (27.40)	80.00 (27.40)	70.00 (27.40)	55.00 (27.40)	80.00 (27.40)	90.00 (22.40)	90.00 (22.40)	90.00 (22.40)	80.00 (27.40)
omim_hypercholesterolemia	63.30 (7.45)	63.30 (24.70)	66.70 (23.60)	43.30 (27.90)	60.00 (43.50)	60.00 (43.50)	66.70 (47.10)	73.30 (27.90)	73.30 (27.90)	73.30 (27.90)	76.70 (14.90)
omim_hypertension	70.00 (18.30)	60.00 (9.13)	76.70 (22.40)	66.70 (40.80)	46.70 (38.00)	33.30 (40.80)	70.00 (18.30)	76.70 (22.40)	80.00 (21.70)	83.30 (23.60)	73.30 (19.00)
omim_ichthyosis	46.70 (29.80)	46.70 (29.80)	56.70 (40.10)	46.70 (29.80)	26.70 (27.90)	30.00 (24.70)	40.00 (27.90)	60.00 (36.50)	60.00 (36.50)	53.30 (29.80)	46.70 (29.80)
omim_immunodeficiency	70.00 (8.16)	70.70 (8.94)	64.00 (19.20)	55.30 (10.40)	60.00 (22.10)	48.00 (20.20)	60.70 (15.20)	68.00 (19.80)	67.30 (21.10)	67.30 (21.10)	74.00 (10.10)
omim_keratosis	60.00 (41.80)	60.00 (41.80)	70.00 (44.70)	80.00 (44.70)	60.00 (41.80)	65.00 (33.50)	75.00 (35.40)	80.00 (44.70)	80.00 (44.70)	80.00 (44.70)	80.00 (44.70)
omim_leigh	73.30 (36.50)	73.30 (30.30)	53.30 (44.70)	53.30 (44.70)	53.30 (44.70)	53.30 (44.70)	53.30 (44.70)	53.30 (44.70)	53.30 (44.70)	53.30 (44.70)	66.70 (33.30)
omim_leukemia	71.70 (8.04)	69.20 (8.54)	40.30 (9.69)	66.50 (14.70)	66.50 (12.20)	66.00 (12.10)	70.80 (9.67)	65.10 (9.57)	65.30 (9.87)	75.20 (10.30)	72.10 (8.31)
omim_long	81.70 (17.10)	76.70 (22.40)	76.70 (22.40)	76.70 (22.40)	70.00 (18.30)	70.00 (18.30)	81.70 (17.10)	76.70 (22.40)	76.70 (22.40)	76.70 (22.40)	81.70 (17.10)
omim_lung	85.00 (22.40)	78.30 (21.70)	71.70 (4.56)	61.70 (26.10)	66.70 (25.70)	55.00 (24.70)	65.00 (27.30)	83.30 (15.60)	83.30 (15.60)	83.30 (15.60)	78.30 (21.70)
omim_lymphoma	76.70 (27.90)	70.00 (29.80)	56.70 (21.60)	65.00 (23.90)	76.70 (22.40)	75.00 (20.40)	76.70 (22.40)	75.00 (27.60)	80.00 (29.80)	80.00 (29.80)	85.00 (29.10)
omim_macular	55.30 (10.70)	56.70 (14.70)	68.70 (12.40)	60.70 (15.20)	68.00 (15.40)	68.00 (21.30)	75.30 (11.20)	69.30 (5.96)	69.30 (5.96)	72.70 (8.30)	57.30 (9.25)
omim_malaria	93.80 (10.80)	80.00 (11.20)	71.30 (19.60)	70.00 (11.20)	56.20 (23.40)	40.00 (22.40)	63.70 (15.60)	80.00 (11.20)	80.00 (11.20)	80.00 (11.20)	91.20 (12.20)
omim_melanoma	45.00 (37.10)	30.00 (27.40)	60.00 (22.40)	30.00 (27.40)	70.00 (27.40)	60.00 (22.40)	80.00 (27.40)	60.00 (22.40)	60.00 (22.40)	70.00 (27.40)	50.00 (35.40)
omim_mental	54.40 (17.20)	51.00 (13.70)	63.50 (12.00)	44.40 (8.53)	40.00 (6.43)	33.90 (6.76)	41.50 (3.98)	65.30 (15.90)	64.10 (16.20)	51.00 (10.90)	52.80 (14.10)
omim_microcephaly	60.00 (41.80)	50.00 (35.40)	60.00 (41.80)	55.00 (37.10)	50.00 (50.00)	45.00 (51.20)	50.00 (50.00)	70.00 (27.40)	70.00 (27.40)	60.00 (41.80)	85.00 (22.40)
omim_microphthalmia	73.30 (25.30)	76.70 (25.30)	50.00 (37.30)	70.00 (18.30)	40.00 (9.13)	30.00 (18.30)	73.30 (27.90)	83.30 (23.60)	83.30 (23.60)	56.70 (36.50)	73.30 (25.30)
omim_microvascular	60.00 (38.40)	43.30 (34.60)	43.30 (25.30)	20.00 (27.40)	10.00 (22.40)	10.00 (22.40)	46.70 (50.60)	36.70 (21.70)	36.70 (21.70)	36.70 (21.70)	43.30 (38.40)
omim_mitochondrial	45.00 (20.90)	32.50 (22.30)	40.00 (22.40)	30.00 (20.90)	35.00 (13.70)	35.00 (13.70)	35.00 (13.70)	42.50 (20.90)	40.00 (22.40)	35.00 (13.70)	45.00 (20.90)
omim_multiple	69.00 (13.40)	66.00 (13.40)	48.00 (34.40)	78.00 (17.90)	70.00 (17.00)	70.00 (17.00)	72.00 (12.50)	82.00 (10.40)	82.00 (10.40)	82.00 (10.40)	74.00 (6.52)
omim_muscular	88.30 (16.20)	81.70 (29.10)	93.30 (14.90)	86.70 (29.80)	88.30 (16.20)	78.30 (21.70)	88.30 (16.20)	93.30 (14.90)	93.30 (14.90)	93.30 (14.90)	93.30 (14.90)
omim_myasthenic	100.00 (0.00)	100.00 (0.00)	80.00 (27.40)	90.00 (22.40)	70.00 (27.40)	70.00 (27.40)	70.00 (27.40)	100.00 (0.00)	90.00 (22.40)	90.00 (22.40)	80.00 (27.40)
omim_myocardial	80.00 (18.30)	76.70 (22.40)	43.30 (27.90)	80.00 (29.80)	70.00 (29.80)	63.30 (34.20)	70.00 (29.80)	86.70 (18.30)	86.70 (18.30)	86.70 (18.30)	86.70 (18.30)
omim_myopathy	76.80 (15.80)	72.00 (22.80)	84.00 (16.70)	67.20 (30.00)	70.40 (10.00)	67.20 (17.30)	76.00 (8.94)	87.20 (17.30)	88.00 (17.90)	89.60 (12.80)	79.20 (14.30)
omim_neuropathy	46.00 (15.20)	40.00 (23.50)	51.00 (20.10)	33.00 (23.60)	47.00 (19.90)	42.00 (13.00)	54.00 (20.40)	64.00 (17.50)	63.00 (16.80)	59.00 (17.10)	55.00 (21.80)
omim_noonan	80.00 (18.30)	80.00 (29.80)	80.00 (18.30)	66.70 (33.30)	73.30 (14.90)	60.00 (14.90)	66.70 (23.60)	80.00 (18.30)	80.00 (18.30)	86.70 (18.30)	80.00 (18.30)
omim_obesity	72.80 (17.30)	65.60 (25.10)	89.60 (14.90)	64.00 (8.94)	64.80 (8.67)	64.00 (5.66)	77.60 (5.37)	84.00 (15.20)	81.60 (14.60)	83.20 (15.80)	73.60 (16.90)
omim_osteopetrosis	20.00 (27.40)	20.00 (27.40)	40.00 (41.80)	40.00 (41.80)	40.00 (41.80)	60.00 (41.80)	60.00 (41.80)	40.00 (41.80)	40.00 (41.80)	40.00 (41.80)	20.00 (27.40)
omim_ovarian	64.00 (20.70)	62.00 (22.80)	68.00 (31.10)	66.00 (13.40)	83.00 (15.70)	84.00 (16.70)	84.00 (16.70)	70.00 (28.30)	70.00 (28.30)	79.00 (14.30)	69.00 (22.50)
omim_pancreatic	83.30 (21.20)	85.00 (22.40)	73.30 (25.30)	85.00 (22.40)	78.30 (21.70)	75.00 (18.60)	85.00 (22.40)	78.30 (21.70)	78.30 (21.70)	78.30 (21.70)	85.00 (22.40)
omim_parkinson	73.30 (36.50)	73.30 (36.50)	80.00 (29.80)	33.30 (23.60)	66.70 (23.60)	66.70 (23.60)	73.30 (21.70)	80.00 (29.80)	80.00 (29.80)	80.00 (29.80)	73.30 (36.50)
omim_pituitary	76.70 (32.50)	83.30 (23.60)	43.30 (25.30)	76.70 (32.50)	73.30 (36.50)	83.30 (23.60)	83.30 (23.60)	83.30 (23.60)	83.30 (23.60)	83.30 (23.60)	83.30 (23.60)
omim_prostate	67.60 (19.60)	75.70 (10.80)	83.80 (15.60)	51.00 (11.40)	53.30 (9.00)	52.90 (8.14)	57.10 (13.40)	77.10 (16.10)	77.60 (16.90)	65.70 (19.20)	71.00 (23.00)
omim_pulmonary	53.30 (40.20)	31.70 (23.90)	46.70 (28.60)	53.30 (36.10)	65.00 (41.80)	71.70 (29.80)	76.70 (27.30)	75.00 (25.70)	75.00 (25.70)	76.70 (27.30)	68.30 (41.00)
omim_renal	63.00 (15.70)	53.00 (21.10)	63.00 (21.10)	59.00 (19.50)	52.00 (24.10)	50.00 (28.30)	67.00 (26.40)	59.00 (18.80)	59.00 (18.80)	59.00 (18.80)	63.00 (15.70)
omim_retinitis	63.20 (12.00)	50.70 (6.57)	49.90 (8.51)	55.80 (7.19)	54.30 (12.20)	51.80 (12.30)	61.10 (8.46)	59.70 (6.66)	59.20 (6.18)	58.80 (7.54)	62.20 (8.63)
omim_rheumatoid	86.00 (12.90)	82.00 (18.90)	78.00 (22.00)	60.00 (13.70)	56.00 (30.90)	53.00 (28.00)	64.00 (30.30)	85.00 (22.40)	84.00 (23.00)	82.00 (24.90)	88.00 (12.50)
omim_schizophrenia	73.30 (36.50)	60.00 (43.50)	80.00 (29.80)	56.70 (40.10)	53.30 (29.80)	36.70 (7.45)	73.30 (27.90)	80.00 (29.80)	80.00 (29.80)	80.00 (29.80)	73.30 (36.50)
omim_severe	100.00 (0.00)	93.30 (14.90)	93.30 (14.90)	76.70 (22.40)	63.30 (44.70)	60.00 (43.50)	73.30 (36.50)	93.30 (14.90)	93.30 (14.90)	90.00 (14.90)	100.00 (0.00)
omim_short	26.70 (25.30)	16.70 (23.60)	56.70 (43.50)	10.00 (22.40)	46.70 (36.10)	56.70 (25.30)	56.70 (25.30)	50.00 (37.30)	46.70 (36.10)	46.70 (36.10)	33.30 (20.40)
omim_spastic	47.50 (13.70)	38.80 (26.70)	50.00 (30.60)	38.80 (35.50)	45.00 (32.60)	45.00 (32.60)	50.00 (30.60)	50.00 (30.60)	50.00 (30.60)	50.00 (30.60)	55.00 (20.90)
omim_spinocerebellar	53.30 (14.50)	44.80 (13.00)	55.20 (12.00)	24.30 (16.50)	45.20 (4.45)	40.50 (13.80)	51.00 (14.40)	61.40 (14.90)	61.40 (14.90)	51.00 (15.20)	53.30 (14.80)
omim_systemic	86.00 (12.90)	72.00 (31.30)	80.00 (20.90)	60.00 (24.70)	56.00 (24.10)	44.00 (31.50)	62.00 (21.70)	84.00 (17.10)	83.00 (18.90)	83.00 (16.00)	86.00 (12.90)
omim_thrombophilia	75.00 (17.70)	70.00 (11.20)	90.00 (13.70)	70.00 (20.90)	85.00 (13.70)	80.00 (11.20)	90.00 (13.70)	85.00 (22.40)	86.30 (20.00)	90.00 (13.70)	75.00 (17.70)
omim_thyroid	58.70 (19.80)	64.70 (15.20)	75.30 (20.10)	42.70 (7.23)	56.70 (21.50)	58.70 (8.37)	62.00 (13.90)	75.30 (20.10)	75.30 (20.10)	68.00 (24.10)	64.00 (13.20)
omim_usher	70.00 (44.70)	70.00 (44.70)	70.00 (44.70)	70.00 (44.70)	70.00 (44.70)	70.00 (44.70)	90.00 (22.40)	70.00 (44.70)	70.00 (44.70)	70.00 (44.70)	70.00 (44.70)
omim_xeroderma	100.00 (0.00)	100.00 (0.00)	100.00 (0.00)	90.00 (22.40)	70.00 (27.40)	70.00 (27.40)	86.70 (21.70)	100.00 (0.00)	100.00 (0.00)	100.00 (0.00)	100.00 (0.00)
omim_zellweger	95.00 (11.20)	95.00 (11.20)	95.00 (11.20)	95.00 (11.20)	95.00 (11.20)	95.00 (11.20)	95.00 (11.20)	95.00 (11.20)	95.00 (11.20)	95.00 (11.20)	95.00 (11.20)

## Sheet: weighted bPPI
	NetScore	NetZcore	NetShort	Func. Flow	PageRank	Random walk	Network propagation	NetCombo (NetScore + NetZcore + NetShort)	NetScore + NetZcore + NetShort + Network Propogation	All 7	NetScore + Network Propogation
chen_atherosclerosis	79.60 (6.87)	81.40 (7.64)	65.70 (21.00)	71.10 (5.11)	62.90 (10.50)	50.00 (12.40)	65.00 (14.00)	86.10 (10.10)	85.40 (10.30)	79.30 (8.43)	78.90 (7.19)
chen_autism	75.70 (25.30)	72.50 (23.70)	63.20 (17.60)	47.10 (20.30)	56.40 (17.60)	50.70 (16.40)	60.70 (11.50)	72.50 (22.20)	72.90 (22.10)	73.60 (22.10)	76.10 (21.40)
chen_cervical_carcinoma	88.00 (9.12)	88.20 (13.10)	72.90 (4.19)	78.50 (7.78)	79.50 (10.10)	75.50 (14.20)	80.70 (11.00)	87.60 (12.20)	87.80 (13.30)	85.80 (14.40)	91.10 (8.87)
chen_cirrhosis	83.30 (17.30)	74.30 (22.90)	64.80 (11.10)	69.00 (11.20)	65.70 (15.50)	56.20 (12.20)	69.00 (12.80)	83.80 (16.70)	83.80 (16.70)	81.00 (14.30)	81.90 (19.50)
chen_endometrial_carcinoma	86.80 (10.10)	86.40 (9.58)	64.60 (25.70)	78.60 (15.70)	82.10 (11.00)	78.20 (16.00)	82.10 (11.00)	91.10 (8.66)	91.80 (7.64)	90.40 (5.73)	89.60 (11.10)
chen_endometriosis	80.30 (13.60)	78.80 (14.10)	66.20 (4.96)	66.10 (7.55)	71.20 (16.50)	67.30 (17.20)	71.10 (16.70)	78.00 (12.90)	78.80 (13.40)	78.00 (15.00)	82.00 (14.50)
chen_epilepsy	78.10 (13.40)	77.20 (11.10)	64.20 (8.86)	56.10 (8.37)	59.70 (17.40)	55.00 (17.90)	61.90 (19.80)	81.70 (9.59)	81.40 (9.09)	75.30 (12.90)	77.50 (13.10)
chen_graves_disease	88.40 (7.83)	91.60 (8.50)	66.00 (5.48)	75.20 (15.30)	82.60 (4.67)	78.40 (11.70)	81.60 (8.17)	87.20 (8.17)	87.00 (8.37)	89.60 (7.13)	87.80 (7.76)
chen_hypercholesterolaemia	82.70 (16.20)	80.70 (14.20)	68.70 (22.10)	76.70 (14.10)	73.30 (17.20)	65.30 (17.70)	74.70 (14.30)	84.00 (9.25)	84.00 (9.25)	83.30 (9.43)	80.70 (17.70)
chen_inflammatory_bowel_disease	95.60 (5.50)	93.10 (6.36)	75.00 (18.20)	80.00 (12.90)	83.60 (16.20)	75.00 (18.50)	79.40 (15.80)	95.00 (4.97)	95.60 (5.50)	97.50 (5.59)	95.60 (4.10)
chen_ischaemic_stroke	79.90 (8.60)	84.20 (8.46)	78.20 (9.85)	78.30 (9.81)	76.70 (9.17)	71.80 (9.11)	78.30 (11.80)	84.20 (9.31)	84.50 (9.29)	81.80 (12.20)	80.80 (9.90)
chen_lymphoma	82.40 (15.60)	78.90 (17.30)	69.10 (4.71)	70.00 (16.60)	74.70 (18.20)	68.20 (18.60)	75.50 (15.80)	79.50 (12.90)	80.60 (13.20)	82.30 (14.50)	84.80 (13.30)
chen_migraine	76.70 (16.70)	67.60 (14.80)	67.10 (11.00)	50.00 (11.70)	61.90 (6.73)	54.80 (12.60)	67.10 (11.00)	78.10 (13.30)	78.10 (13.30)	77.60 (13.20)	76.20 (16.80)
chen_myocardial_ischemia	88.10 (8.87)	82.80 (11.40)	71.90 (10.50)	73.90 (10.80)	71.70 (7.12)	67.80 (9.34)	71.70 (5.25)	90.60 (5.33)	90.60 (5.33)	87.20 (3.01)	88.10 (8.87)
chen_neural_tube_defects	67.00 (9.75)	67.00 (17.20)	59.00 (21.30)	58.00 (14.80)	45.00 (25.00)	41.00 (14.30)	54.00 (21.90)	70.00 (14.10)	70.00 (14.10)	62.00 (17.90)	65.00 (7.07)
chen_osteoarthritis	90.90 (6.35)	88.00 (8.37)	74.90 (15.00)	81.10 (9.33)	87.60 (11.40)	85.60 (13.70)	87.60 (11.40)	90.00 (10.00)	90.20 (9.73)	92.90 (6.88)	94.70 (5.29)
chen_pancreatitis	85.70 (7.68)	76.80 (10.30)	70.00 (19.00)	56.40 (12.00)	73.20 (15.00)	66.40 (14.70)	74.30 (13.00)	85.40 (12.30)	86.10 (13.00)	89.30 (9.70)	86.80 (8.89)
chen_systemic_scleroderma	95.40 (6.63)	86.40 (10.10)	86.40 (10.10)	78.20 (21.70)	86.10 (19.30)	84.60 (19.30)	87.90 (19.10)	94.60 (12.00)	94.30 (12.80)	94.30 (12.80)	95.40 (7.10)
chen_ulcerative_colitis	73.80 (5.13)	77.30 (10.10)	66.20 (10.10)	72.20 (12.80)	75.80 (16.20)	69.80 (21.70)	72.70 (18.30)	82.40 (7.75)	82.20 (7.58)	78.70 (12.10)	76.70 (8.75)
goh_bone	68.90 (29.10)	60.80 (22.60)	73.10 (22.30)	58.10 (17.80)	59.20 (25.90)	50.80 (20.80)	64.70 (22.50)	73.60 (27.70)	73.60 (27.70)	74.70 (28.90)	68.90 (30.00)
goh_cancer	75.60 (7.12)	72.00 (6.65)	62.60 (8.61)	70.70 (5.63)	64.70 (5.14)	59.50 (5.63)	66.10 (8.15)	74.30 (7.88)	74.20 (7.74)	74.60 (6.98)	76.80 (6.52)
goh_cardiovascular	76.30 (5.92)	70.70 (5.00)	55.20 (12.20)	63.90 (10.80)	58.40 (8.13)	49.50 (9.16)	54.70 (10.50)	73.70 (6.46)	73.60 (6.50)	72.70 (6.81)	77.60 (6.73)
goh_connective_tissue	74.10 (9.25)	63.30 (13.10)	55.80 (9.49)	59.10 (10.90)	54.50 (10.60)	50.30 (7.54)	59.10 (7.93)	71.80 (17.40)	71.40 (17.00)	70.90 (12.30)	75.90 (12.00)
goh_dermatological	75.00 (14.10)	73.90 (14.10)	68.50 (13.40)	65.80 (7.43)	60.80 (5.60)	56.30 (9.15)	63.80 (8.26)	73.30 (13.80)	74.20 (14.40)	73.00 (13.40)	76.00 (14.60)
goh_developmental	64.70 (3.95)	57.10 (8.97)	59.10 (6.47)	43.00 (13.00)	45.40 (9.73)	41.10 (11.10)	41.80 (9.96)	61.30 (8.56)	60.40 (8.45)	59.50 (11.40)	66.30 (6.16)
goh_ear,nose,throat	54.30 (13.20)	57.90 (24.50)	52.10 (13.20)	39.30 (25.80)	32.90 (15.50)	31.10 (13.30)	45.40 (15.70)	58.60 (7.82)	58.60 (7.82)	57.50 (5.70)	54.30 (10.90)
goh_endocrine	77.60 (10.40)	77.40 (9.87)	54.50 (6.20)	62.70 (6.32)	56.30 (4.68)	49.80 (3.08)	54.60 (3.07)	77.80 (8.33)	77.20 (8.16)	75.50 (7.71)	78.60 (9.43)
goh_gastrointestinal	84.00 (16.70)	80.00 (20.00)	76.00 (21.90)	60.00 (28.30)	68.00 (22.80)	62.40 (26.50)	68.80 (21.60)	88.00 (17.90)	88.00 (17.90)	85.60 (16.60)	84.80 (16.60)
goh_hematological	66.50 (9.66)	65.70 (8.48)	51.00 (8.50)	62.90 (8.08)	62.70 (7.60)	58.80 (8.79)	58.30 (9.52)	65.30 (9.14)	64.80 (9.34)	65.50 (9.46)	66.40 (9.28)
goh_immunological	80.30 (6.03)	79.10 (6.17)	55.90 (8.15)	77.30 (3.04)	70.60 (7.41)	64.80 (5.15)	69.90 (5.02)	78.00 (6.49)	78.20 (6.17)	78.60 (6.41)	80.20 (6.35)
goh_metabolic	57.30 (8.39)	50.00 (8.97)	40.10 (4.87)	43.90 (4.93)	37.80 (8.19)	33.80 (8.09)	38.20 (8.59)	53.80 (4.40)	53.30 (4.27)	50.40 (4.42)	59.00 (9.04)
goh_multiple	70.10 (7.44)	65.70 (7.74)	36.50 (9.70)	56.50 (11.70)	53.50 (4.04)	46.00 (6.78)	48.50 (7.38)	65.10 (8.41)	64.80 (7.91)	63.00 (8.09)	70.60 (6.82)
goh_muscular	80.00 (19.30)	69.00 (13.40)	69.00 (14.20)	67.50 (11.70)	63.00 (15.50)	55.10 (10.20)	66.50 (17.90)	81.40 (18.00)	82.10 (17.40)	81.40 (18.00)	82.60 (16.00)
goh_neurological	58.50 (6.03)	57.10 (8.56)	41.80 (2.92)	54.40 (3.53)	48.60 (2.33)	43.70 (1.60)	46.40 (1.79)	61.60 (7.56)	61.50 (7.15)	59.20 (3.38)	60.70 (6.86)
goh_nutritional	73.00 (9.75)	71.00 (15.20)	83.00 (9.75)	69.00 (13.40)	63.00 (11.00)	64.00 (20.70)	71.00 (17.80)	88.00 (11.00)	88.00 (11.00)	82.00 (11.00)	76.00 (8.94)
goh_ophthamological	73.80 (5.89)	62.60 (3.09)	54.20 (11.20)	59.70 (4.66)	58.30 (7.48)	52.20 (5.12)	55.30 (4.98)	66.10 (4.99)	68.30 (4.36)	69.20 (8.30)	76.20 (6.91)
goh_psychiatric	62.20 (22.70)	55.00 (20.70)	67.20 (20.50)	60.00 (22.40)	42.80 (18.80)	36.70 (19.90)	47.20 (13.30)	69.40 (21.30)	69.40 (21.30)	65.00 (20.70)	65.60 (25.60)
goh_renal	86.40 (8.45)	78.00 (6.09)	57.10 (12.60)	61.30 (8.78)	58.30 (14.80)	53.10 (17.70)	61.90 (11.80)	72.70 (10.00)	72.00 (10.80)	71.00 (15.20)	85.70 (8.65)
goh_respiratory	85.00 (10.50)	77.10 (10.10)	77.10 (13.40)	59.30 (19.90)	65.40 (21.00)	63.90 (13.20)	71.10 (18.60)	85.70 (9.70)	84.30 (11.40)	82.90 (13.60)	85.00 (10.50)
goh_skeletal	70.20 (5.53)	62.00 (8.53)	66.30 (10.50)	52.30 (13.80)	52.00 (6.43)	48.50 (9.21)	53.40 (10.30)	71.80 (6.56)	71.80 (6.56)	69.20 (5.46)	69.10 (5.49)
omim_adrenoleukodystrophy	90.00 (22.40)	100.00 (0.00)	90.00 (22.40)	90.00 (22.40)	90.00 (22.40)	90.00 (22.40)	90.00 (22.40)	90.00 (22.40)	90.00 (22.40)	90.00 (22.40)	90.00 (22.40)
omim_aids	100.00 (0.00)	100.00 (0.00)	60.00 (41.80)	100.00 (0.00)	90.00 (22.40)	30.00 (44.70)	90.00 (22.40)	100.00 (0.00)	100.00 (0.00)	100.00 (0.00)	100.00 (0.00)
omim_alzheimer	78.30 (12.60)	83.30 (15.60)	73.30 (18.10)	75.00 (15.60)	55.00 (16.20)	53.30 (18.30)	78.30 (12.60)	83.30 (15.60)	83.30 (15.60)	88.30 (16.20)	78.30 (12.60)
omim_amyloidosis	100.00 (0.00)	70.00 (44.70)	70.00 (27.40)	100.00 (0.00)	50.00 (35.40)	40.00 (41.80)	70.00 (27.40)	100.00 (0.00)	100.00 (0.00)	100.00 (0.00)	100.00 (0.00)
omim_amyotrophic	61.70 (19.20)	50.00 (32.80)	78.30 (12.60)	63.30 (12.60)	73.30 (18.10)	63.30 (28.00)	90.00 (13.70)	88.30 (16.20)	88.30 (16.20)	81.70 (29.10)	65.00 (13.70)
omim_anemia	73.30 (25.30)	56.70 (25.30)	40.00 (41.80)	53.30 (7.45)	53.30 (36.10)	53.30 (36.10)	80.00 (27.40)	73.30 (25.30)	73.30 (25.30)	73.30 (25.30)	73.30 (25.30)
omim_arrhythmogenic	90.00 (22.40)	80.00 (27.40)	80.00 (27.40)	70.00 (27.40)	90.00 (22.40)	90.00 (22.40)	90.00 (22.40)	90.00 (22.40)	90.00 (22.40)	90.00 (22.40)	90.00 (22.40)
omim_asthma	76.70 (22.40)	76.70 (22.40)	48.30 (39.30)	28.30 (16.20)	65.00 (25.30)	61.70 (16.20)	73.30 (10.90)	68.30 (33.50)	68.30 (33.50)	75.00 (27.60)	76.70 (22.40)
omim_atrial	63.30 (28.00)	73.30 (18.10)	63.30 (21.70)	46.70 (27.40)	51.70 (29.10)	45.00 (16.20)	58.30 (25.00)	63.30 (28.00)	63.30 (28.00)	63.30 (28.00)	63.30 (28.00)
omim_autism	70.00 (29.80)	83.30 (23.60)	73.30 (25.30)	60.00 (25.30)	50.00 (11.80)	46.70 (21.70)	60.00 (25.30)	83.30 (23.60)	83.30 (23.60)	70.00 (29.80)	70.00 (29.80)
omim_autoimmune	50.00 (16.70)	60.00 (36.50)	66.70 (33.30)	46.70 (21.70)	63.30 (34.20)	46.70 (36.10)	63.30 (34.20)	60.00 (36.50)	60.00 (36.50)	63.30 (34.20)	60.00 (25.30)
omim_bardet_biedl	73.30 (27.90)	36.70 (24.70)	73.30 (27.90)	65.00 (19.00)	66.70 (23.60)	68.30 (23.90)	73.30 (27.90)	78.30 (28.60)	75.00 (27.60)	73.30 (27.90)	73.30 (27.90)
omim_blood	68.10 (22.10)	68.60 (22.20)	56.10 (13.30)	59.70 (14.50)	48.60 (12.30)	44.20 (10.60)	58.60 (7.51)	70.60 (19.40)	69.70 (18.60)	62.80 (16.10)	66.90 (20.70)
omim_brachydactyly	50.00 (50.00)	90.00 (22.40)	80.00 (27.40)	50.00 (35.40)	50.00 (50.00)	40.00 (41.80)	80.00 (27.40)	90.00 (22.40)	90.00 (22.40)	90.00 (22.40)	50.00 (50.00)
omim_breast	87.60 (12.30)	84.30 (16.10)	65.20 (27.60)	74.80 (25.30)	65.70 (12.90)	68.60 (12.10)	71.90 (13.60)	86.70 (12.90)	84.30 (15.60)	82.90 (16.40)	87.60 (12.30)
omim_cardiomyopathy	88.10 (12.00)	79.20 (11.00)	78.50 (7.88)	66.10 (13.30)	62.10 (13.40)	58.80 (11.30)	62.50 (12.70)	86.90 (7.98)	86.90 (7.98)	79.70 (9.54)	89.10 (9.96)
omim_cataract	60.00 (18.70)	69.30 (22.40)	82.70 (16.70)	73.30 (15.50)	74.70 (7.30)	80.00 (12.20)	84.70 (12.80)	77.30 (15.30)	77.30 (15.30)	78.70 (13.70)	67.30 (13.00)
omim_cerebral	76.70 (32.50)	88.30 (21.70)	73.30 (25.30)	80.00 (27.40)	75.00 (25.00)	70.00 (32.60)	80.00 (20.90)	83.30 (23.60)	83.30 (23.60)	90.00 (22.40)	83.30 (23.60)
omim_charcot_marie_tooth	55.70 (13.00)	47.50 (13.50)	72.90 (10.30)	53.60 (15.50)	48.90 (8.71)	48.20 (7.99)	50.70 (11.30)	70.40 (11.60)	69.60 (12.00)	64.60 (16.40)	61.40 (16.00)
omim_colon	80.00 (44.70)	70.00 (44.70)	80.00 (44.70)	90.00 (22.40)	65.00 (33.50)	60.00 (41.80)	80.00 (27.40)	80.00 (44.70)	80.00 (44.70)	80.00 (44.70)	80.00 (44.70)
omim_colorectal	82.50 (18.40)	81.10 (19.90)	68.20 (13.40)	81.80 (14.80)	89.30 (6.06)	84.30 (13.60)	89.60 (10.60)	81.80 (17.20)	84.60 (16.20)	87.10 (12.50)	87.50 (17.70)
omim_combined	38.00 (14.40)	55.00 (22.40)	57.00 (34.20)	24.00 (17.10)	39.00 (26.10)	37.00 (21.40)	44.00 (17.80)	56.00 (34.50)	57.00 (34.20)	53.00 (31.90)	39.00 (14.70)
omim_cone_rod	77.00 (11.00)	67.00 (19.20)	67.00 (26.40)	68.00 (16.80)	76.00 (26.10)	76.00 (26.10)	80.00 (20.00)	73.00 (19.20)	71.00 (22.50)	71.00 (22.50)	86.00 (8.94)
omim_congenital	71.30 (19.70)	71.30 (16.90)	65.30 (16.60)	52.70 (9.55)	56.00 (26.10)	60.00 (31.60)	66.00 (24.10)	66.00 (13.40)	66.00 (13.40)	66.00 (13.40)	70.00 (20.00)
omim_coronary	66.70 (25.70)	75.00 (30.60)	73.30 (18.10)	40.00 (13.70)	61.70 (11.20)	56.70 (19.90)	66.70 (10.20)	83.30 (15.60)	83.30 (15.60)	80.00 (12.60)	85.00 (13.70)
omim_deafness	68.40 (15.60)	62.40 (14.30)	51.80 (9.88)	53.30 (9.55)	36.40 (4.12)	32.00 (5.28)	48.50 (10.10)	60.20 (9.76)	59.80 (9.67)	57.60 (10.60)	66.90 (17.20)
omim_dementia	100.00 (0.00)	93.30 (14.90)	93.30 (14.90)	86.70 (29.80)	83.30 (23.60)	83.30 (23.60)	93.30 (14.90)	93.30 (14.90)	93.30 (14.90)	93.30 (14.90)	96.70 (7.45)
omim_diabetes	76.40 (3.61)	75.90 (9.00)	77.00 (11.50)	63.30 (15.80)	58.00 (13.80)	55.60 (14.10)	62.00 (11.90)	77.40 (12.30)	77.40 (11.00)	73.90 (5.45)	81.10 (6.38)
omim_diamond_blackfan	90.00 (22.40)	80.00 (27.40)	90.00 (22.40)	90.00 (22.40)	90.00 (22.40)	90.00 (22.40)	90.00 (22.40)	90.00 (22.40)	90.00 (22.40)	90.00 (22.40)	90.00 (22.40)
omim_dystonia	60.00 (27.90)	53.30 (29.80)	66.70 (23.60)	51.10 (37.40)	60.00 (27.90)	53.30 (29.80)	66.70 (23.60)	75.60 (24.10)	73.30 (27.90)	73.30 (27.90)	60.00 (27.90)
omim_ectodermal	66.70 (40.80)	86.70 (18.30)	50.00 (37.30)	66.70 (40.80)	53.30 (38.00)	53.30 (38.00)	63.30 (24.70)	66.70 (40.80)	66.70 (40.80)	66.70 (40.80)	66.70 (40.80)
omim_epidermolysis	98.30 (3.73)	95.00 (11.20)	91.70 (14.40)	88.30 (16.20)	86.70 (15.10)	83.30 (15.60)	83.30 (15.60)	91.70 (14.40)	90.00 (14.90)	88.30 (16.20)	93.30 (14.90)
omim_epilepsy	56.00 (29.00)	58.00 (26.80)	40.00 (17.70)	42.00 (17.50)	37.00 (25.40)	33.00 (17.20)	45.00 (25.00)	49.00 (25.60)	48.00 (25.10)	45.00 (25.00)	57.00 (34.60)
omim_epileptic	53.30 (13.90)	46.70 (13.90)	53.30 (36.10)	33.30 (20.40)	50.00 (37.30)	60.00 (43.50)	70.00 (29.80)	53.30 (36.10)	53.30 (36.10)	56.70 (34.60)	53.30 (13.90)
omim_epiphyseal	70.00 (44.70)	80.00 (27.40)	80.00 (27.40)	70.00 (44.70)	70.00 (44.70)	60.00 (41.80)	70.00 (44.70)	80.00 (27.40)	80.00 (27.40)	70.00 (44.70)	70.00 (44.70)
omim_esophageal	46.70 (38.00)	46.70 (29.80)	80.00 (18.30)	33.30 (23.60)	44.40 (15.70)	46.70 (18.30)	46.70 (18.30)	60.00 (36.50)	62.20 (32.00)	55.60 (20.80)	60.00 (36.50)
omim_factor	86.70 (18.30)	93.30 (14.90)	93.30 (14.90)	86.70 (18.30)	86.70 (18.30)	73.30 (27.90)	86.70 (18.30)	93.30 (14.90)	93.30 (14.90)	93.30 (14.90)	86.70 (18.30)
omim_fanconi	91.00 (12.40)	91.00 (12.40)	86.00 (12.90)	78.00 (14.40)	77.00 (2.74)	77.00 (2.74)	82.00 (10.40)	86.00 (12.90)	86.00 (12.90)	86.00 (12.90)	91.00 (12.40)
omim_gastric	66.00 (24.10)	63.00 (17.20)	71.00 (10.20)	56.00 (26.30)	58.00 (14.80)	61.00 (8.94)	70.00 (20.00)	71.00 (10.20)	71.00 (10.20)	72.00 (11.50)	66.00 (24.10)
omim_glomerulosclerosis	80.00 (44.70)	80.00 (44.70)	80.00 (44.70)	60.00 (54.80)	40.00 (41.80)	40.00 (41.80)	40.00 (41.80)	80.00 (44.70)	80.00 (44.70)	70.00 (44.70)	80.00 (44.70)
omim_glycogen	86.70 (18.30)	63.30 (24.70)	53.30 (29.80)	56.70 (27.90)	50.00 (28.90)	43.30 (14.90)	50.00 (28.90)	73.30 (27.90)	73.30 (27.90)	60.00 (36.50)	86.70 (18.30)
omim_hemolytic	56.80 (26.30)	48.00 (22.80)	56.00 (26.10)	54.40 (12.50)	48.00 (17.90)	48.00 (11.00)	55.20 (8.67)	60.00 (20.00)	60.00 (20.00)	60.00 (20.00)	56.00 (26.10)
omim_hemophagocytic	70.00 (27.40)	80.00 (27.40)	70.00 (44.70)	60.00 (41.80)	50.00 (50.00)	40.00 (41.80)	70.00 (44.70)	80.00 (27.40)	80.00 (27.40)	60.00 (41.80)	70.00 (27.40)
omim_hepatocellular	90.00 (22.40)	90.00 (22.40)	90.00 (22.40)	70.00 (44.70)	90.00 (22.40)	90.00 (22.40)	90.00 (22.40)	90.00 (22.40)	100.00 (0.00)	100.00 (0.00)	100.00 (0.00)
omim_high	80.00 (27.40)	90.00 (22.40)	80.00 (27.40)	80.00 (27.40)	80.00 (27.40)	55.00 (27.40)	80.00 (27.40)	90.00 (22.40)	90.00 (22.40)	90.00 (22.40)	80.00 (27.40)
omim_hypercholesterolemia	56.70 (14.90)	70.00 (24.70)	66.70 (23.60)	60.00 (36.50)	53.30 (38.00)	60.00 (43.50)	60.00 (43.50)	66.70 (23.60)	66.70 (23.60)	66.70 (23.60)	63.30 (18.30)
omim_hypertension	83.30 (23.60)	60.00 (25.30)	76.70 (22.40)	73.30 (43.50)	46.70 (38.00)	33.30 (40.80)	70.00 (18.30)	83.30 (23.60)	83.30 (23.60)	83.30 (23.60)	83.30 (23.60)
omim_ichthyosis	73.30 (36.50)	73.30 (27.90)	56.70 (40.10)	46.70 (29.80)	26.70 (27.90)	30.00 (24.70)	46.70 (29.80)	60.00 (27.90)	60.00 (27.90)	53.30 (29.80)	73.30 (27.90)
omim_immunodeficiency	85.30 (8.37)	80.70 (2.79)	64.00 (19.20)	56.00 (19.20)	55.30 (10.40)	48.70 (19.70)	59.30 (15.30)	74.70 (19.80)	74.70 (19.80)	67.30 (21.10)	82.00 (11.90)
omim_keratosis	60.00 (41.80)	60.00 (41.80)	70.00 (44.70)	60.00 (41.80)	60.00 (41.80)	60.00 (41.80)	70.00 (44.70)	80.00 (44.70)	80.00 (44.70)	80.00 (44.70)	60.00 (41.80)
omim_leigh	60.00 (25.30)	70.00 (29.80)	53.30 (44.70)	53.30 (44.70)	53.30 (44.70)	53.30 (44.70)	53.30 (44.70)	60.00 (36.50)	56.70 (40.10)	53.30 (44.70)	60.00 (36.50)
omim_leukemia	67.50 (11.40)	61.00 (16.50)	40.30 (9.69)	68.10 (18.30)	65.90 (14.80)	63.70 (13.50)	70.50 (9.92)	66.20 (11.00)	65.90 (11.10)	69.40 (12.00)	69.00 (11.60)
omim_long	81.70 (17.10)	80.00 (18.30)	76.70 (22.40)	76.70 (22.40)	70.00 (18.30)	70.00 (18.30)	86.70 (18.30)	81.70 (17.10)	81.70 (17.10)	81.70 (17.10)	81.70 (17.10)
omim_lung	81.70 (20.70)	76.70 (18.10)	71.70 (4.56)	66.70 (25.70)	56.70 (25.30)	50.00 (29.50)	68.30 (24.60)	85.00 (22.40)	85.00 (22.40)	78.30 (21.70)	85.00 (22.40)
omim_lymphoma	91.70 (11.80)	81.70 (29.10)	56.70 (21.60)	70.00 (19.20)	76.70 (22.40)	75.00 (20.40)	76.70 (22.40)	93.30 (14.90)	93.30 (14.90)	100.00 (0.00)	98.30 (3.73)
omim_macular	68.70 (8.69)	65.30 (2.98)	68.70 (12.40)	62.00 (13.90)	77.30 (14.40)	70.70 (17.40)	78.70 (10.40)	69.30 (5.96)	69.30 (5.96)	70.00 (5.77)	68.70 (8.69)
omim_malaria	92.50 (11.20)	75.00 (17.70)	71.30 (19.60)	65.00 (13.70)	55.00 (20.90)	40.00 (22.40)	60.00 (22.40)	80.00 (20.90)	80.00 (20.90)	80.00 (20.90)	86.30 (12.80)
omim_melanoma	70.00 (27.40)	70.00 (27.40)	60.00 (22.40)	50.00 (35.40)	70.00 (27.40)	60.00 (22.40)	80.00 (27.40)	70.00 (27.40)	65.00 (22.40)	70.00 (27.40)	80.00 (27.40)
omim_mental	64.40 (7.26)	62.00 (8.98)	63.50 (12.00)	46.90 (13.20)	38.20 (7.84)	34.40 (6.99)	40.20 (4.39)	63.00 (11.90)	62.60 (12.20)	59.30 (13.70)	63.90 (8.22)
omim_microcephaly	70.00 (27.40)	50.00 (35.40)	60.00 (41.80)	40.00 (22.40)	40.00 (41.80)	50.00 (50.00)	50.00 (50.00)	60.00 (22.40)	50.00 (0.00)	60.00 (22.40)	70.00 (27.40)
omim_microphthalmia	73.30 (22.40)	70.00 (29.80)	50.00 (37.30)	70.00 (29.80)	56.70 (25.30)	30.00 (18.30)	73.30 (27.90)	73.30 (25.30)	73.30 (25.30)	76.70 (22.40)	73.30 (30.30)
omim_microvascular	73.30 (25.30)	73.30 (25.30)	43.30 (25.30)	16.70 (23.60)	10.00 (22.40)	10.00 (22.40)	40.00 (48.00)	53.30 (18.30)	53.30 (18.30)	33.30 (20.40)	73.30 (25.30)
omim_mitochondrial	51.20 (15.60)	53.70 (26.40)	40.00 (22.40)	31.20 (22.50)	35.00 (13.70)	35.00 (13.70)	37.50 (12.50)	40.00 (22.40)	40.00 (22.40)	35.00 (13.70)	50.00 (17.70)
omim_multiple	84.00 (11.40)	79.00 (7.42)	48.00 (34.40)	79.00 (14.30)	70.00 (17.00)	66.00 (16.40)	81.00 (5.48)	87.00 (12.00)	87.00 (12.00)	86.00 (10.80)	88.00 (11.50)
omim_muscular	83.30 (15.60)	78.30 (21.70)	93.30 (14.90)	81.70 (29.10)	83.30 (15.60)	78.30 (21.70)	88.30 (16.20)	93.30 (14.90)	93.30 (14.90)	93.30 (14.90)	88.30 (16.20)
omim_myasthenic	100.00 (0.00)	100.00 (0.00)	80.00 (27.40)	90.00 (22.40)	70.00 (27.40)	70.00 (27.40)	70.00 (27.40)	100.00 (0.00)	100.00 (0.00)	90.00 (22.40)	100.00 (0.00)
omim_myocardial	86.70 (18.30)	86.70 (18.30)	43.30 (27.90)	80.00 (29.80)	70.00 (29.80)	63.30 (34.20)	70.00 (29.80)	100.00 (0.00)	100.00 (0.00)	90.00 (14.90)	100.00 (0.00)
omim_myopathy	76.00 (16.70)	79.20 (15.60)	84.00 (16.70)	72.00 (22.80)	72.00 (17.90)	68.00 (17.90)	80.00 (14.10)	88.00 (17.90)	88.00 (17.90)	84.00 (16.70)	80.00 (20.00)
omim_neuropathy	53.00 (27.70)	44.00 (21.60)	51.00 (20.10)	32.00 (12.50)	47.00 (19.90)	42.00 (13.00)	56.00 (17.80)	63.00 (23.10)	63.00 (23.10)	55.00 (19.00)	56.00 (28.80)
omim_noonan	86.70 (18.30)	86.70 (18.30)	80.00 (18.30)	60.00 (27.90)	66.70 (0.00)	60.00 (14.90)	66.70 (0.00)	80.00 (18.30)	80.00 (18.30)	80.00 (18.30)	86.70 (18.30)
omim_obesity	66.40 (21.80)	65.60 (19.90)	89.60 (14.90)	63.20 (15.80)	66.40 (12.80)	66.40 (9.21)	78.40 (3.58)	82.40 (10.40)	82.40 (10.40)	78.40 (14.60)	72.00 (18.10)
omim_osteopetrosis	20.00 (27.40)	30.00 (27.40)	40.00 (41.80)	40.00 (41.80)	40.00 (41.80)	60.00 (41.80)	60.00 (41.80)	40.00 (41.80)	40.00 (41.80)	40.00 (41.80)	20.00 (27.40)
omim_ovarian	70.00 (24.50)	55.00 (27.40)	68.00 (31.10)	70.00 (20.00)	76.00 (16.70)	67.00 (17.20)	84.00 (16.70)	66.00 (24.10)	70.00 (20.00)	75.00 (16.60)	74.00 (19.50)
omim_pancreatic	85.00 (22.40)	80.00 (20.90)	73.30 (25.30)	83.30 (23.60)	78.30 (21.70)	78.30 (21.70)	85.00 (22.40)	85.00 (22.40)	85.00 (22.40)	85.00 (22.40)	85.00 (22.40)
omim_parkinson	60.00 (36.50)	73.30 (27.90)	80.00 (29.80)	33.30 (23.60)	60.00 (27.90)	66.70 (23.60)	73.30 (27.90)	80.00 (29.80)	80.00 (29.80)	80.00 (29.80)	77.80 (31.40)
omim_pituitary	93.30 (14.90)	83.30 (23.60)	43.30 (25.30)	76.70 (32.50)	76.70 (32.50)	80.00 (21.70)	83.30 (23.60)	83.30 (23.60)	83.30 (23.60)	83.30 (23.60)	83.30 (23.60)
omim_prostate	72.90 (17.70)	60.50 (22.90)	83.80 (15.60)	54.30 (11.60)	50.50 (9.73)	53.30 (9.00)	59.50 (17.10)	60.00 (7.02)	59.50 (7.14)	56.20 (6.86)	75.20 (19.50)
omim_pulmonary	61.70 (31.50)	60.00 (13.70)	46.70 (28.60)	53.30 (36.10)	76.70 (27.30)	71.70 (29.80)	76.70 (27.30)	76.70 (27.30)	76.70 (27.30)	76.70 (27.30)	68.30 (33.50)
omim_renal	70.00 (9.35)	63.00 (23.60)	63.00 (21.10)	63.00 (15.70)	56.00 (25.10)	54.00 (26.10)	68.00 (27.10)	60.00 (17.70)	60.00 (17.70)	59.00 (18.80)	71.00 (10.20)
omim_retinitis	76.40 (17.20)	64.60 (5.89)	49.90 (8.51)	52.50 (10.40)	53.20 (11.10)	53.10 (11.30)	62.10 (7.09)	60.40 (7.76)	60.40 (7.13)	58.90 (7.60)	74.30 (12.30)
omim_rheumatoid	89.00 (11.40)	82.00 (17.50)	78.00 (22.00)	63.00 (16.80)	59.00 (24.30)	54.00 (28.80)	64.00 (30.30)	91.00 (12.40)	91.00 (12.40)	86.00 (19.50)	89.00 (15.20)
omim_schizophrenia	76.70 (22.40)	56.70 (27.90)	80.00 (29.80)	56.70 (40.10)	60.00 (27.90)	43.30 (9.13)	60.00 (27.90)	86.70 (18.30)	90.00 (14.90)	86.70 (18.30)	86.70 (18.30)
omim_severe	93.30 (14.90)	93.30 (14.90)	93.30 (14.90)	76.70 (22.40)	66.70 (47.10)	63.30 (44.70)	83.30 (23.60)	93.30 (14.90)	93.30 (14.90)	93.30 (14.90)	93.30 (14.90)
omim_short	33.30 (31.20)	56.70 (36.50)	56.70 (43.50)	30.00 (27.40)	46.70 (36.10)	56.70 (25.30)	56.70 (25.30)	63.30 (41.50)	63.30 (41.50)	46.70 (36.10)	46.70 (27.40)
omim_spastic	53.70 (35.20)	48.70 (23.60)	50.00 (30.60)	45.00 (37.10)	40.00 (28.50)	45.00 (32.60)	52.50 (25.60)	60.00 (13.70)	60.00 (13.70)	55.00 (11.20)	60.00 (22.40)
omim_spinocerebellar	52.90 (15.60)	56.20 (22.90)	55.20 (12.00)	30.00 (9.76)	45.20 (12.10)	41.00 (12.80)	52.90 (19.60)	58.10 (17.20)	57.10 (17.60)	56.20 (18.20)	58.60 (10.30)
omim_systemic	86.00 (12.90)	83.00 (10.40)	80.00 (20.90)	76.00 (14.70)	58.00 (23.90)	45.00 (32.60)	66.00 (13.40)	94.00 (10.80)	93.00 (11.00)	89.00 (12.90)	86.00 (12.90)
omim_thrombophilia	70.00 (11.20)	75.00 (17.70)	90.00 (13.70)	70.00 (20.90)	85.00 (13.70)	80.00 (11.20)	90.00 (13.70)	81.20 (20.70)	83.80 (21.50)	90.00 (13.70)	70.00 (11.20)
omim_thyroid	76.70 (10.30)	64.70 (13.90)	75.30 (20.10)	46.70 (4.08)	55.30 (14.10)	58.70 (10.20)	62.00 (13.90)	77.30 (15.50)	76.70 (15.60)	76.70 (13.30)	75.30 (9.60)
omim_usher	90.00 (22.40)	100.00 (0.00)	70.00 (44.70)	70.00 (44.70)	70.00 (44.70)	70.00 (44.70)	90.00 (22.40)	70.00 (44.70)	70.00 (44.70)	70.00 (44.70)	90.00 (22.40)
omim_xeroderma	100.00 (0.00)	100.00 (0.00)	100.00 (0.00)	100.00 (0.00)	80.00 (27.40)	70.00 (27.40)	83.30 (23.60)	100.00 (0.00)	100.00 (0.00)	100.00 (0.00)	100.00 (0.00)
omim_zellweger	95.00 (11.20)	95.00 (11.20)	95.00 (11.20)	95.00 (11.20)	95.00 (11.20)	95.00 (11.20)	95.00 (11.20)	95.00 (11.20)	95.00 (11.20)	95.00 (11.20)	95.00 (11.20)
