# Supplementary material for: Exploiting Protein-Protein Interaction Networks for Genome-Wide Disease-Gene Prioritization
Source: PLoS One. 2012 Sep 21;7(9):e43557. doi: 10.1371/journal.pone.0043557 (PMC3448640; doi:10.1371/journal.pone.0043557)
Supplement: Table S7 — Top ranking genes in Alzheimer's Disease (AD), diabetes and AIDS identified by NetCombo (the top 1% high scoring genes) using weighted bPPI network and OMIM associations. (XLS) [file pone.0043557.s011.xls]

## Sheet: AD
GeneSymbol	NetCombo Rank
APOE	1
PSEN2	2
PSEN1	3
APP	4
APBB2	5
BLMH	6
A2M	7
PLAU	8
SMC3	9
HFE	10
ADAM10	11
NOS3	12
SORL1	13
MPO	14
ACE	15
PAXIP1	16
TBC1D8	17
APH1B	18
APH1A	19
REC8	20
SMC1B	21
METTL2A	22
YME1L1	23
METTL2B	24
PSENEN	25
MTCH1	26
KCNIP4	27
IL22	28
NOSTRIN	29
SYCP3	30
NCSTN	31
HEXB	32
IL10	33
HSD17B10	34
ICAM5	35
TFR2	36
IL28B	37
PRSS2	38
APOC1	39
SPON1	40
PLTP	41
GPC1	42
TM2D1	43
ACHE	44
LCAT	45
PRSS3	46
HADHB	47
IL10RB	48
NECAB3	49
NOSIP	50
RG9MTD1	51
KIAA0391	52
DLL1	53
BACE1	54
SCARB1	55
IL28A	56
KCNIP3	57
MXD4	58
LRP1B	59
CELA1	60
BACE2	61
APBA3	62
TMED10	63
COL25A1	64
VLDLR	65
NOTCH2	66
ITM2B	67
APOF	68
UCN2	69
APOA1BP	70
IL22RA2	71
IL22RA1	72
APBB1	73
APBB3	74
NOTCH4	75
STAG2	76
F12	77
COL4A6	78
PDS5A	79
SERPINA3	80
BPI	81
CTSB	82
ADAMTS1	83
CASP4	84
TMED2	85
SERPINA1	86
APOA1	87
COL4A5	88
APOL1	89
NOTCH3	90
LGTN	91
ST14	92
CA6	93
CHRNA7	94
PRIMA1	95
BGN	96
KLK3	97
APBA1	98
KLK13	99
KCNIP2	100
SERPINB6	101
COL1A2	102
SERPINA5	103
COL4A3	104
CTSD	105
CNKSR3	106

## Sheet: diabetes
GeneSymbol	NetCombo Rank
GCK	1
INS	2
ENPP1	3
INSR	4
HLA-DQB1	5
IRS1	6
IRS2	7
AVP	8
IFNAR1	9
PDX1	10
AVPR2	11
CCR5	12
SOS1	13
HNF1A	14
IL2RA	15
SH2D1A	16
NEUROD1	17
PPARG	18
CTLA4	19
HNF4A	20
HES1	21
PTF1A	22
AKT2	23
MBL2	24
HMGA1	25
HNF1B	26
SLC2A2	27
TCF4	28
PTPN22	29
SUMO4	30
TCF7L2	31
GCGR	32
SLC2A4	33
MAPK8IP1	34
PAEP	35
EFEMP2	36
PLAGL1	37
GLIS3	38
GPD2	39
LIPC	40
PPOX	41
PREP	42
ABCC8	43
NLRP3	44
KCNJ11	45
ITPR3	46
HGF	47
UMOD	48
IL6	49
GCKR	50
FOXP3	51
MAP4K2	52
RETN	53
WFS1	54
HMGCL	55
CD84	56
SLAMF7	57
PFKFB1	58
CD200	59
CD200R1	60
CD244	61
CCL1	62
HCRTR2	63
CRYBB1	64
IFNB1	65
IFNA2	66
LY9	67
IFNW1	68
AVPR1B	69
HCRT	70
CCL16	71
CCL4	72
CCL3L1	73
CCL11	74
CCL8	75
TXNDC17	76
PRAF2	77
ARL6IP5	78
INSRR	79
CCL2	80
CCL13	81
SLAMF1	82
IAPP	83
RREB1	84
SLAMF6	85
MPL	86
HLA-DQA2	87
KRT27	88
AVPR1A	89
CCL3	90
SIK2	91
ATP2A1	92
PTPN11	93
OXTR	94
IFNA8	95
JAK1	96
ACOX1	97
JAK2	98
IGFBP7	99
ACAA2	100
PTPN6	101
CD86	102
CCL7	103
SOCS3	104
TYK2	105
MASP2	106
CCL5	107
IL4R	108
IFNAR2	109
CCL24	110

## Sheet: AIDS
GeneSymbol	NetCombo Rank
CCL3L1	1
IL8RA	2
IL4R	3
KIR3DS1	4
CXCL12	5
IFNG	6
KIR3DL1	7
CXCL3	8
CXCL1	9
CXCL5	10
CXCL6	11
PNOC	12
IL13	13
GNA14	14
CCR3	15
IL13RA2	16
CCL1	17
IL4	18
CCR8	19
CCBP2	20
CCL24	21
IL8	22
CCL17	23
CXCR3	24
CXCL11	25
CCL15	26
CXCL9	27
DARC	28
DPP4	29
CCR9	30
CCL26	31
CCR1	32
CXCL2	33
TYROBP	34
CCL23	35
GRPR	36
NCR2	37
SIRPB1	38
TREM1	39
TREM2	40
CLEC5A	41
CCRL1	42
CCL4	43
CCL22	44
SOCS5	45
ADRA1A	46
IL13RA1	47
CCL28	48
CCL8	49
CD300E	50
CCL19	51
PPBP	52
OPRL1	53
CXCL10	54
CCL2	55
CCL16	56
CCL11	57
CCR4	58
RECK	59
GNA15	60
CCL25	61
RAET1E	62
CCL27	63
CCR2	64
CXCR5	65
MICB	66
MICA	67
IL8RB	68
KLRK1	69
KLRK1	70
CCR7	71
PF4	72
CCL13	73
CCR5	74
IL2RG	75
CCL3	76
ULBP3	77
ULBP1	78
CCL5	79
KLRD1	80
CCL7	81
KIR2DS2	82
JAK3	83
DOK2	84
VCAN	85
JAK1	86
HLA-B	87
INPP5D	88
PTPN6	89
IRS2	90
JAK2	91
PTPN11	92
FES	93
XCR1	94
GRP	95
ELANE	96
STAT6	97
HLA-B	98
KLRC3	99
CTSG	100
MMP2	101
PRAF2	102
CPAMD8	103
SHC1	104
CD40	105
IRS1	106
FAP	107
CXCR4	108
KLRC1	109
