# Supplementary material for: Exploiting Protein-Protein Interaction Networks for Genome-Wide Disease-Gene Prioritization
Source: PLoS One. 2012 Sep 21;7(9):e43557. doi: 10.1371/journal.pone.0043557 (PMC3448640; doi:10.1371/journal.pone.0043557)
Supplement: Table S8 — Functional enrichment of high scoring common genes in NetCombo for AD, diabetes and AIDS. (XLS) [file pone.0043557.s012.xls]

## Sheet: AD
# of high scoring genes	# of total genes	Log of odds ratio	P-value	Adjusted p-value	GO term ID	Go term name
11	16	2.31223	0	<0.00067	GO:0007220	Notch receptor processing
5	7	2.308	0	<0.00067	GO:0042987	amyloid precursor protein catabolic process
6	10	2.12948	0	<0.00067	GO:0042982	amyloid precursor protein metabolic process
6	11	2.04229	0	<0.00067	GO:0031293	membrane protein intracellular domain proteolysis
8	15	2.03273	0	<0.00067	GO:0006509	membrane protein ectodomain proteolysis
12	23	2.0324	0	<0.00067	GO:0001540	beta-amyloid binding
9	17	2.03106	0	<0.00067	GO:0004190	aspartic-type endopeptidase activity
9	17	2.03106	0	<0.00067	GO:0070001	aspartic-type peptidase activity
5	10	1.96544	0	<0.00067	GO:0006516	glycoprotein catabolic process
5	11	1.89284	0	<0.00067	GO:0034375	high-density lipoprotein particle remodeling
9	21	1.86339	0	<0.00067	GO:0033619	membrane protein proteolysis
5	13	1.77624	0	<0.00067	GO:0034361	very-low-density lipoprotein particle
5	13	1.77624	0	<0.00067	GO:0034385	triglyceride-rich lipoprotein particle
6	19	1.65194	0	<0.00067	GO:0034364	high-density lipoprotein particle
6	19	1.65194	0	<0.00067	GO:0034367	macromolecular complex remodeling
6	19	1.65194	0	<0.00067	GO:0034368	protein-lipid complex remodeling
6	19	1.65194	0	<0.00067	GO:0034369	plasma lipoprotein particle remodeling
6	20	1.62086	0	<0.00067	GO:0071825	protein-lipid complex subunit organization
6	20	1.62086	0	<0.00067	GO:0071827	plasma lipoprotein particle organization
8	29	1.5747	0	<0.00067	GO:0032994	protein-lipid complex
8	29	1.5747	0	<0.00067	GO:0034358	plasma lipoprotein particle
12	45	1.56704	0	<0.00067	GO:0007219	Notch signaling pathway
10	52	1.37846	0	<0.00067	GO:0016485	protein processing
7	38	1.34962	0	<0.00067	GO:0009100	glycoprotein metabolic process
10	59	1.31192	0	<0.00067	GO:0051604	protein maturation
9	60	1.24668	0	<0.00067	GO:0008203	cholesterol metabolic process
9	65	1.2062	0	<0.00067	GO:0016125	sterol metabolic process
11	94	1.12728	0	<0.00067	GO:0006869	lipid transport
22	213	1.10635	0	<0.00067	GO:0004175	endopeptidase activity
24	300	0.99018	0	<0.00067	GO:0008233	peptidase activity
23	286	0.98838	0	<0.00067	GO:0070011	peptidase activity, acting on L-amino acid peptides
36	707	0.82695	0	<0.00067	GO:0044421	extracellular region part
45	1028	0.80041	0	<0.00067	GO:0005576	extracellular region
24	455	0.78943	0	<0.00067	GO:0006508	proteolysis
26	554	0.74137	0	<0.00067	GO:0005615	extracellular space
20	476	0.66578	0	0.00067	GO:0031410	cytoplasmic vesicle
6	26	1.4702	0	0.002	GO:0071813	lipoprotein particle binding
6	26	1.4702	0	0.002	GO:0071814	protein-lipid complex binding
5	16	1.64482	0	0.00267	GO:0034381	plasma lipoprotein particle clearance
20	505	0.63762	0	0.00267	GO:0031982	vesicle
13	219	0.80709	0	0.00333	GO:0071702	organic substance transport
3	3	2.80229	0	0.00467	GO:0034447	very-low-density lipoprotein particle clearance
6	32	1.35843	0	0.00467	GO:0042157	lipoprotein metabolic process
18	448	0.63801	0	0.00467	GO:0043065	positive regulation of apoptosis
18	451	0.63484	0	0.00467	GO:0043068	positive regulation of programmed cell death
8	80	1.04443	0	0.006	GO:0017171	serine hydrolase activity
18	464	0.62138	0	0.006	GO:0010942	positive regulation of cell death
15	335	0.68014	0	0.00733	GO:0044431	Golgi apparatus part
61	3452	0.37772	1e-05	0.01333	GO:0016020	membrane
6	43	1.20713	1e-05	0.01533	GO:0004867	serine-type endopeptidase inhibitor activity
5	26	1.37262	1e-05	0.01667	GO:0050999	regulation of nitric-oxide synthase activity
9	124	0.89291	1e-05	0.01667	GO:0008202	steroid metabolic process
6	47	1.16293	1e-05	0.018	GO:0050818	regulation of coagulation
7	71	1.03684	1e-05	0.01867	GO:0004252	serine-type endopeptidase activity
3	5	2.10323	1e-05	0.02333	GO:0042158	lipoprotein biosynthetic process
3	5	2.10323	1e-05	0.02333	GO:0060228	phosphatidylcholine-sterol O-acyltransferase activator activity
4	14	1.59297	1e-05	0.024	GO:0033344	cholesterol efflux
4	14	1.59297	1e-05	0.024	GO:0043691	reverse cholesterol transport
5	30	1.29833	2e-05	0.026	GO:0030301	cholesterol transport
5	31	1.28158	2e-05	0.02867	GO:0015918	sterol transport
3	6	1.95705	3e-05	0.048	GO:0005587	collagen type IV
3	6	1.95705	3e-05	0.048	GO:0034384	high-density lipoprotein particle clearance
7	79	0.98569	3e-05	0.048	GO:0008236	serine-type peptidase activity
13	299	0.66108	3e-05	0.048	GO:0006917	induction of apoptosis
13	301	0.65796	3e-05	0.048	GO:0012502	induction of programmed cell death

## Sheet: diabetes
# of high scoring genes	# of total genes	Log of odds ratio	P-value	Adjusted p-value	GO term ID	Go term name
4	4	2.89884	0	<0.00067	GO:0005000	vasopressin receptor activity
6	12	1.95255	0	<0.00067	GO:0045725	positive regulation of glycogen biosynthetic process
10	22	1.89351	0	<0.00067	GO:0060338	regulation of type I interferon-mediated signaling pathway
6	15	1.7876	0	<0.00067	GO:0070875	positive regulation of glycogen metabolic process
7	19	1.7346	0	<0.00067	GO:0005979	regulation of glycogen biosynthetic process
7	19	1.7346	0	<0.00067	GO:0010962	regulation of glucan biosynthetic process
7	19	1.7346	0	<0.00067	GO:0032885	regulation of polysaccharide biosynthetic process
7	22	1.64104	0	<0.00067	GO:0032881	regulation of polysaccharide metabolic process
7	22	1.64104	0	<0.00067	GO:0070873	regulation of glycogen metabolic process
12	41	1.60425	0	<0.00067	GO:0008009	chemokine activity
7	24	1.58824	0	<0.00067	GO:0010907	positive regulation of glucose metabolic process
7	24	1.58824	0	<0.00067	GO:0045923	positive regulation of fatty acid metabolic process
9	34	1.53551	0	<0.00067	GO:0043255	regulation of carbohydrate biosynthetic process
12	47	1.52357	0	<0.00067	GO:0042379	chemokine receptor binding
11	50	1.43642	0	<0.00067	GO:0010906	regulation of glucose metabolic process
13	60	1.4344	0	<0.00067	GO:0001959	regulation of cytokine-mediated signaling pathway
13	62	1.4164	0	<0.00067	GO:0033500	carbohydrate homeostasis
13	62	1.4164	0	<0.00067	GO:0042593	glucose homeostasis
13	62	1.4164	0	<0.00067	GO:0060759	regulation of response to cytokine stimulus
10	51	1.37102	0	<0.00067	GO:0034340	response to type I interferon
10	51	1.37102	0	<0.00067	GO:0060337	type I interferon-mediated signaling pathway
10	51	1.37102	0	<0.00067	GO:0071357	cellular response to type I interferon
11	57	1.36523	0	<0.00067	GO:0006109	regulation of carbohydrate metabolic process
11	57	1.36523	0	<0.00067	GO:0010675	regulation of cellular carbohydrate metabolic process
11	71	1.25028	0	<0.00067	GO:0009746	response to hexose stimulus
11	72	1.24311	0	<0.00067	GO:0034284	response to monosaccharide stimulus
10	67	1.22865	0	<0.00067	GO:0009749	response to glucose stimulus
12	83	1.21781	0	<0.00067	GO:0031018	endocrine pancreas development
11	84	1.16514	0	<0.00067	GO:0009743	response to carbohydrate stimulus
20	165	1.15742	0	<0.00067	GO:0005126	cytokine receptor binding
15	124	1.13778	0	<0.00067	GO:0001664	G-protein-coupled receptor binding
17	152	1.10594	0	<0.00067	GO:0005125	cytokine activity
12	104	1.105	0	<0.00067	GO:0050796	regulation of insulin secretion
18	169	1.08551	0	<0.00067	GO:0045088	regulation of innate immune response
12	110	1.07742	0	<0.00067	GO:0090276	regulation of peptide hormone secretion
12	112	1.0686	0	<0.00067	GO:0002791	regulation of peptide secretion
12	112	1.0686	0	<0.00067	GO:0090087	regulation of peptide transport
18	176	1.06557	0	<0.00067	GO:0019221	cytokine-mediated signaling pathway
15	149	1.0473	0	<0.00067	GO:0009615	response to virus
13	136	1.01587	0	<0.00067	GO:0046883	regulation of hormone secretion
15	161	1.00962	0	<0.00067	GO:0006874	cellular calcium ion homeostasis
17	186	1.0071	0	<0.00067	GO:0051051	negative regulation of transport
15	162	1.00662	0	<0.00067	GO:0072503	cellular divalent inorganic cation homeostasis
16	178	0.99558	0	<0.00067	GO:0050863	regulation of T cell activation
15	168	0.98902	0	<0.00067	GO:0055074	calcium ion homeostasis
15	169	0.98615	0	<0.00067	GO:0072507	divalent inorganic cation homeostasis
18	210	0.97956	0	<0.00067	GO:0071345	cellular response to cytokine stimulus
16	185	0.97693	0	<0.00067	GO:0032868	response to insulin stimulus
32	429	0.97083	0	<0.00067	GO:0048878	chemical homeostasis
18	231	0.9336	0	<0.00067	GO:0051249	regulation of lymphocyte activation
18	232	0.93152	0	<0.00067	GO:0051707	response to other organism
22	293	0.93068	0	<0.00067	GO:0034097	response to cytokine stimulus
23	311	0.92731	0	<0.00067	GO:0051046	regulation of secretion
29	421	0.91822	0	<0.00067	GO:0050776	regulation of immune response
17	228	0.90898	0	<0.00067	GO:0006954	inflammatory response
34	529	0.9075	0	<0.00067	GO:0006955	immune response
15	203	0.89817	0	<0.00067	GO:0006875	cellular metal ion homeostasis
20	286	0.88885	0	<0.00067	GO:0043434	response to peptide hormone stimulus
15	212	0.87749	0	<0.00067	GO:0055065	metal ion homeostasis
18	266	0.86601	0	<0.00067	GO:0002694	regulation of leukocyte activation
20	306	0.85647	0	<0.00067	GO:0031347	regulation of defense response
34	593	0.8516	0	<0.00067	GO:0042592	homeostatic process
18	279	0.84324	0	<0.00067	GO:0050865	regulation of cell activation
50	1098	0.82143	0	<0.00067	GO:0010033	response to organic substance
21	361	0.8044	0	<0.00067	GO:0009607	response to biotic stimulus
43	910	0.80072	0	<0.00067	GO:0002376	immune system process
29	543	0.79474	0	<0.00067	GO:0006952	defense response
18	310	0.79311	0	<0.00067	GO:0055082	cellular chemical homeostasis
63	1734	0.78966	0	<0.00067	GO:0042221	response to chemical stimulus
33	656	0.78299	0	<0.00067	GO:0002682	regulation of immune system process
89	3918	0.78018	0	<0.00067	GO:0050896	response to stimulus
22	413	0.76595	0	<0.00067	GO:0060341	regulation of cellular localization
28	554	0.76386	0	<0.00067	GO:0005615	extracellular space
30	610	0.75891	0	<0.00067	GO:0071310	cellular response to organic substance
37	820	0.74777	0	<0.00067	GO:0005102	receptor binding
31	652	0.74668	0	<0.00067	GO:0051049	regulation of transport
24	489	0.73408	0	<0.00067	GO:0080134	regulation of response to stress
33	766	0.70693	0	<0.00067	GO:0070887	cellular response to chemical stimulus
24	526	0.69906	0	<0.00067	GO:0009725	response to hormone stimulus
51	1438	0.69747	0	<0.00067	GO:0065008	regulation of biological quality
30	707	0.68699	0	<0.00067	GO:0044421	extracellular region part
96	5555	0.67879	0	<0.00067	GO:0065007	biological regulation
35	879	0.67666	0	<0.00067	GO:0032879	regulation of localization
25	601	0.65818	0	<0.00067	GO:0051704	multi-organism process
43	1239	0.64395	0	<0.00067	GO:0023051	regulation of signaling
31	818	0.63556	0	<0.00067	GO:0042127	regulation of cell proliferation
65	2494	0.61442	0	<0.00067	GO:0007165	signal transduction
92	5301	0.60184	0	<0.00067	GO:0050789	regulation of biological process
46	1481	0.60068	0	<0.00067	GO:0048583	regulation of response to stimulus
30	855	0.59373	0	<0.00067	GO:0004872	receptor activity
31	905	0.58563	0	<0.00067	GO:0004871	signal transducer activity
31	905	0.58563	0	<0.00067	GO:0060089	molecular transducer activity
44	1471	0.57119	0	<0.00067	GO:0006950	response to stress
69	3001	0.56575	0	<0.00067	GO:0051716	cellular response to stimulus
41	1375	0.55603	0	<0.00067	GO:0007166	cell surface receptor linked signaling pathway
58	2359	0.53462	0	<0.00067	GO:0048518	positive regulation of biological process
50	1985	0.50629	0	<0.00067	GO:0048519	negative regulation of biological process
52	2154	0.49195	0	<0.00067	GO:0048522	positive regulation of cellular process
7	29	1.47887	0	0.00067	GO:0010676	positive regulation of cellular carbohydrate metabolic process
7	29	1.47887	0	0.00067	GO:0045913	positive regulation of carbohydrate metabolic process
15	216	0.86859	0	0.00067	GO:0030003	cellular cation homeostasis
16	259	0.8161	0	0.00067	GO:0007243	intracellular protein kinase cascade
17	296	0.78467	0	0.00067	GO:0006873	cellular ion homeostasis
18	320	0.77803	0	0.00067	GO:0051050	positive regulation of transport
19	355	0.75772	0	0.00067	GO:0019725	cellular homeostasis
24	595	0.63979	0	0.00067	GO:0009719	response to endogenous stimulus
31	915	0.58018	0	0.00067	GO:0010646	regulation of cell communication
33	1028	0.56092	0	0.00067	GO:0005576	extracellular region
86	5028	0.50055	0	0.00067	GO:0050794	regulation of cellular process
6	21	1.57472	0	0.00133	GO:0060330	regulation of response to interferon-gamma
6	21	1.57472	0	0.00133	GO:0060334	regulation of interferon-gamma-mediated signaling pathway
7	38	1.33232	0	0.00133	GO:0043467	regulation of generation of precursor metabolites and energy
8	50	1.2603	0	0.00133	GO:0019217	regulation of fatty acid metabolic process
8	53	1.23054	0	0.00133	GO:0010827	regulation of glucose transport
12	142	0.95375	0	0.00133	GO:0050870	positive regulation of T cell activation
13	178	0.88677	0	0.00133	GO:0051251	positive regulation of lymphocyte activation
15	238	0.82254	0	0.00133	GO:0055080	cation homeostasis
17	319	0.74923	0	0.00133	GO:0050801	ion homeostasis
24	612	0.62622	0	0.00133	GO:0038023	signaling receptor activity
29	880	0.5591	0	0.00133	GO:0009891	positive regulation of biosynthetic process
45	1814	0.47505	0	0.00133	GO:0048523	negative regulation of cellular process
7	41	1.29267	0	0.002	GO:0050868	negative regulation of T cell activation
9	82	1.07352	0	0.002	GO:0034341	response to interferon-gamma
9	85	1.05601	0	0.002	GO:0051048	negative regulation of secretion
12	159	0.89977	0	0.002	GO:0051047	positive regulation of secretion
13	196	0.84108	0	0.002	GO:0002696	positive regulation of leukocyte activation
13	201	0.82917	0	0.002	GO:0050867	positive regulation of cell activation
17	333	0.72891	0	0.002	GO:0009611	response to wounding
27	793	0.56806	0	0.002	GO:0010557	positive regulation of macromolecule biosynthetic process
5	17	1.59159	0	0.00267	GO:0002828	regulation of type 2 immune response
6	29	1.39361	0	0.00267	GO:0046324	regulation of glucose import
8	67	1.11338	0	0.00267	GO:0045834	positive regulation of lipid metabolic process
21	534	0.61758	0	0.00267	GO:0004888	transmembrane signaling receptor activity
21	550	0.60347	0	0.00267	GO:0007267	cell-cell signaling
31	1059	0.50724	0	0.00267	GO:0009966	regulation of signal transduction
6	31	1.35805	0	0.00333	GO:0017046	peptide hormone binding
8	71	1.08494	0	0.00333	GO:0071346	cellular response to interferon-gamma
10	123	0.93071	0	0.00333	GO:0010565	regulation of cellular ketone metabolic process
18	422	0.64693	0	0.00333	GO:0002684	positive regulation of immune system process
19	467	0.62753	0	0.00333	GO:0050878	regulation of body fluid levels
21	557	0.59742	0	0.00333	GO:0023052	signaling
26	817	0.5316	0	0.00333	GO:0044093	positive regulation of molecular function
27	868	0.52372	0	0.00333	GO:0031328	positive regulation of cellular biosynthetic process
32	1145	0.48738	0	0.00333	GO:0010604	positive regulation of macromolecule metabolic process
4	9	1.85722	0	0.006	GO:0046321	positive regulation of fatty acid oxidation
12	194	0.80564	0	0.006	GO:0071375	cellular response to peptide hormone stimulus
33	1229	0.4705	0	0.006	GO:0009893	positive regulation of metabolic process
33	1239	0.46636	0	0.006	GO:0065009	regulation of molecular function
5	20	1.49803	0	0.00667	GO:0010828	positive regulation of glucose transport
5	20	1.49803	0	0.00667	GO:0046326	positive regulation of glucose import
5	22	1.44523	0	0.00733	GO:0046626	regulation of insulin receptor signaling pathway
108	8092	0.87841	0	0.00733	GO:0008150	biological_process
31	1143	0.46875	0	0.00733	GO:0051239	regulation of multicellular organismal process
7	59	1.10949	0	0.008	GO:0051250	negative regulation of lymphocyte activation
6	39	1.23917	1e-05	0.00867	GO:0002698	negative regulation of immune effector process
14	286	0.70063	1e-05	0.00867	GO:0019900	kinase binding
18	464	0.60199	1e-05	0.01133	GO:0008284	positive regulation of cell proliferation
3	4	2.30847	1e-05	0.01533	GO:0002725	negative regulation of T cell cytokine production
3	4	2.30847	1e-05	0.01533	GO:0032849	positive regulation of cellular pH reduction
7	61	1.09316	1e-05	0.01533	GO:0060333	interferon-gamma-mediated signaling pathway
10	145	0.85273	1e-05	0.016	GO:0032869	cellular response to insulin stimulus
7	62	1.08522	1e-05	0.01667	GO:0045580	regulation of T cell differentiation
10	147	0.84627	1e-05	0.01733	GO:0050900	leukocyte migration
23	726	0.51989	1e-05	0.01733	GO:0010628	positive regulation of gene expression
24	778	0.51002	1e-05	0.01733	GO:0009605	response to external stimulus
4	12	1.66802	1e-05	0.01867	GO:0006111	regulation of gluconeogenesis
10	151	0.83363	1e-05	0.02	GO:0002252	immune effector process
22	683	0.5249	1e-05	0.02	GO:0007154	cell communication
5	26	1.35565	1e-05	0.02067	GO:0030072	peptide hormone secretion
17	435	0.60267	1e-05	0.02067	GO:0006935	chemotaxis
17	435	0.60267	1e-05	0.02067	GO:0042330	taxis
22	687	0.52208	1e-05	0.02067	GO:0043085	positive regulation of catalytic activity
6	45	1.16734	1e-05	0.022	GO:0008645	hexose transport
6	45	1.16734	1e-05	0.022	GO:0015749	monosaccharide transport
6	45	1.16734	1e-05	0.022	GO:0015758	glucose transport
6	45	1.16734	1e-05	0.022	GO:0050707	regulation of cytokine secretion
10	155	0.82134	1e-05	0.022	GO:0030335	positive regulation of cell migration
5	27	1.33586	1e-05	0.02267	GO:0005158	insulin receptor binding
10	157	0.81532	1e-05	0.02333	GO:0002697	regulation of immune effector process
32	1281	0.43013	1e-05	0.02333	GO:0044459	plasma membrane part
10	158	0.81233	1e-05	0.024	GO:2000147	positive regulation of cell motility
3	5	2.08658	1e-05	0.03067	GO:0014049	positive regulation of glutamate secretion
3	5	2.08658	1e-05	0.03067	GO:0032847	regulation of cellular pH reduction
3	5	2.08658	1e-05	0.03067	GO:0042711	maternal behavior
3	5	2.08658	1e-05	0.03067	GO:0045630	positive regulation of T-helper 2 cell differentiation
3	5	2.08658	1e-05	0.03067	GO:0060746	parental behavior
7	70	1.02637	2e-05	0.03267	GO:0002695	negative regulation of leukocyte activation
4	14	1.57616	2e-05	0.034	GO:0043548	phosphatidylinositol 3-kinase binding
30	1174	0.43531	2e-05	0.03467	GO:0031325	positive regulation of cellular metabolic process
5	29	1.29878	2e-05	0.036	GO:0002790	peptide secretion
5	29	1.29878	2e-05	0.036	GO:0007259	JAK-STAT cascade
10	164	0.79485	2e-05	0.03667	GO:0040017	positive regulation of locomotion
16	410	0.59931	2e-05	0.03667	GO:0007599	hemostasis
6	49	1.12526	2e-05	0.03733	GO:0045444	fat cell differentiation
10	165	0.792	2e-05	0.03733	GO:0051272	positive regulation of cellular component movement
20	612	0.52604	2e-05	0.03733	GO:0042325	regulation of phosphorylation
27	1010	0.44871	2e-05	0.03933	GO:0050790	regulation of catalytic activity
6	51	1.10564	3e-05	0.04067	GO:0055088	lipid homeostasis
14	328	0.63637	2e-05	0.04067	GO:0051240	positive regulation of multicellular organismal process
12	246	0.6943	3e-05	0.04133	GO:0006091	generation of precursor metabolites and energy
25	898	0.46281	3e-05	0.04133	GO:0042981	regulation of apoptosis
7	76	0.98688	3e-05	0.042	GO:0045619	regulation of lymphocyte differentiation
7	76	0.98688	3e-05	0.042	GO:0050866	negative regulation of cell activation
16	422	0.58571	3e-05	0.042	GO:0001775	cell activation
22	732	0.49142	3e-05	0.042	GO:0048584	positive regulation of response to stimulus
4	16	1.50034	3e-05	0.044	GO:0010677	negative regulation of cellular carbohydrate metabolic process
4	16	1.50034	3e-05	0.044	GO:0045912	negative regulation of carbohydrate metabolic process
6	52	1.09616	3e-05	0.044	GO:0042562	hormone binding
25	904	0.45953	3e-05	0.04467	GO:0043067	regulation of programmed cell death
81	5184	0.36405	3e-05	0.04467	GO:0005515	protein binding

## Sheet: aids
# of high scoring genes	# of total genes	Log of odds ratio	P-value	Adjusted p-value	GO term ID	Go term name
12	13	2.90376	0	<0.00067	GO:0019957	C-C chemokine binding
11	12	2.86312	0	<0.00067	GO:0016493	C-C chemokine receptor activity
33	41	2.68359	0	<0.00067	GO:0008009	chemokine activity
16	19	2.67446	0	<0.00067	GO:0001637	G-protein chemoattractant receptor activity
16	19	2.67446	0	<0.00067	GO:0004950	chemokine receptor activity
34	47	2.50093	0	<0.00067	GO:0042379	chemokine receptor binding
16	21	2.47807	0	<0.00067	GO:0019956	chemokine binding
4	5	2.42582	0	<0.00067	GO:0016494	C-X-C chemokine receptor activity
4	5	2.42582	0	<0.00067	GO:0070098	chemokine-mediated signaling pathway
7	10	2.29212	0	<0.00067	GO:0002407	dendritic cell chemotaxis
4	6	2.20392	0	<0.00067	GO:0019958	C-X-C chemokine binding
6	11	2.02937	0	<0.00067	GO:0048020	CCR chemokine receptor binding
5	12	1.81786	0	<0.00067	GO:0032393	MHC class I receptor activity
6	15	1.79183	0	<0.00067	GO:2000107	negative regulation of leukocyte apoptosis
34	124	1.67103	0	<0.00067	GO:0001664	G-protein-coupled receptor binding
6	19	1.63903	0	<0.00067	GO:0042612	MHC class I protein complex
39	165	1.61244	0	<0.00067	GO:0005126	cytokine receptor binding
13	45	1.60443	0	<0.00067	GO:0030595	leukocyte chemotaxis
36	152	1.59627	0	<0.00067	GO:0005125	cytokine activity
6	23	1.52614	0	<0.00067	GO:2000106	regulation of leukocyte apoptosis
11	46	1.4874	0	<0.00067	GO:0006968	cellular defense response
18	83	1.45848	0	<0.00067	GO:0008528	peptide receptor activity, G-protein coupled
18	85	1.44533	0	<0.00067	GO:0001653	peptide receptor activity
21	105	1.42672	0	<0.00067	GO:0019955	cytokine binding
8	37	1.42378	0	<0.00067	GO:0002690	positive regulation of leukocyte chemotaxis
13	64	1.40362	0	<0.00067	GO:0060326	cell chemotaxis
28	161	1.384	0	<0.00067	GO:0006874	cellular calcium ion homeostasis
28	162	1.38071	0	<0.00067	GO:0072503	cellular divalent inorganic cation homeostasis
28	168	1.36147	0	<0.00067	GO:0055074	calcium ion homeostasis
28	169	1.35834	0	<0.00067	GO:0072507	divalent inorganic cation homeostasis
35	228	1.35435	0	<0.00067	GO:0006954	inflammatory response
53	435	1.3476	0	<0.00067	GO:0006935	chemotaxis
53	435	1.3476	0	<0.00067	GO:0042330	taxis
18	102	1.34698	0	<0.00067	GO:0007204	elevation of cytosolic calcium ion concentration
8	43	1.34309	0	<0.00067	GO:0002687	positive regulation of leukocyte migration
8	43	1.34309	0	<0.00067	GO:0002688	regulation of leukocyte chemotaxis
58	529	1.33148	0	<0.00067	GO:0006955	immune response
72	910	1.29413	0	<0.00067	GO:0002376	immune system process
18	116	1.27975	0	<0.00067	GO:0051480	cytosolic calcium ion homeostasis
12	75	1.2742	0	<0.00067	GO:0002699	positive regulation of immune effector process
10	62	1.27279	0	<0.00067	GO:0002822	regulation of adaptive immune response based on somatic recombination of immune receptors built from immunoglobulin superfamily domains
28	203	1.26322	0	<0.00067	GO:0006875	cellular metal ion homeostasis
62	701	1.25468	0	<0.00067	GO:0040011	locomotion
21	147	1.24952	0	<0.00067	GO:0050900	leukocyte migration
10	65	1.24851	0	<0.00067	GO:0002819	regulation of adaptive immune response
28	212	1.24108	0	<0.00067	GO:0055065	metal ion homeostasis
28	216	1.23157	0	<0.00067	GO:0030003	cellular cation homeostasis
8	56	1.20698	0	<0.00067	GO:0002685	regulation of leukocyte migration
8	56	1.20698	0	<0.00067	GO:0050921	positive regulation of chemotaxis
51	543	1.20083	0	<0.00067	GO:0006952	defense response
28	238	1.18259	0	<0.00067	GO:0055080	cation homeostasis
36	333	1.18053	0	<0.00067	GO:0009611	response to wounding
10	75	1.1761	0	<0.00067	GO:0050920	regulation of chemotaxis
8	62	1.15604	0	<0.00067	GO:0048520	positive regulation of behavior
19	173	1.10926	0	<0.00067	GO:0042277	peptide binding
56	778	1.10205	0	<0.00067	GO:0009605	response to external stimulus
98	3918	1.09534	0	<0.00067	GO:0050896	response to stimulus
19	178	1.09519	0	<0.00067	GO:0051251	positive regulation of lymphocyte activation
9	81	1.08387	0	<0.00067	GO:0050671	positive regulation of lymphocyte proliferation
9	82	1.07787	0	<0.00067	GO:0032946	positive regulation of mononuclear cell proliferation
28	296	1.07414	0	<0.00067	GO:0006873	cellular ion homeostasis
9	83	1.07195	0	<0.00067	GO:0070665	positive regulation of leukocyte proliferation
44	554	1.07183	0	<0.00067	GO:0005615	extracellular space
18	176	1.07033	0	<0.00067	GO:0019221	cytokine-mediated signaling pathway
10	93	1.06981	0	<0.00067	GO:0008201	heparin binding
10	95	1.05944	0	<0.00067	GO:0050795	regulation of behavior
28	310	1.0514	0	<0.00067	GO:0055082	cellular chemical homeostasis
19	196	1.0479	0	<0.00067	GO:0002696	positive regulation of leukocyte activation
14	142	1.03849	0	<0.00067	GO:0050870	positive regulation of T cell activation
28	319	1.03735	0	<0.00067	GO:0050801	ion homeostasis
19	201	1.0356	0	<0.00067	GO:0050867	positive regulation of cell activation
30	355	1.02805	0	<0.00067	GO:0007186	G-protein coupled receptor protein signaling pathway
15	157	1.02645	0	<0.00067	GO:0002697	regulation of immune effector process
14	149	1.01512	0	<0.00067	GO:0009615	response to virus
11	117	1.00697	0	<0.00067	GO:0005539	glycosaminoglycan binding
51	820	0.99327	0	<0.00067	GO:0005102	receptor binding
74	1734	0.98905	0	<0.00067	GO:0042221	response to chemical stimulus
10	110	0.98854	0	<0.00067	GO:0050670	regulation of lymphocyte proliferation
32	421	0.98566	0	<0.00067	GO:0050776	regulation of immune response
28	355	0.98505	0	<0.00067	GO:0019725	cellular homeostasis
18	210	0.98433	0	<0.00067	GO:0071345	cellular response to cytokine stimulus
10	111	0.98419	0	<0.00067	GO:0032944	regulation of mononuclear cell proliferation
11	124	0.97899	0	<0.00067	GO:0001871	pattern binding
11	124	0.97899	0	<0.00067	GO:0030247	polysaccharide binding
19	227	0.97653	0	<0.00067	GO:0004930	G-protein coupled receptor activity
19	231	0.96809	0	<0.00067	GO:0051249	regulation of lymphocyte activation
19	232	0.966	0	<0.00067	GO:0051707	response to other organism
13	155	0.95736	0	<0.00067	GO:0030335	positive regulation of cell migration
44	707	0.95042	0	<0.00067	GO:0044421	extracellular region part
13	158	0.94817	0	<0.00067	GO:2000147	positive regulation of cell motility
30	429	0.93552	0	<0.00067	GO:0048878	chemical homeostasis
13	164	0.93034	0	<0.00067	GO:0040017	positive regulation of locomotion
14	178	0.92953	0	<0.00067	GO:0050863	regulation of T cell activation
20	266	0.92856	0	<0.00067	GO:0002694	regulation of leukocyte activation
13	165	0.92743	0	<0.00067	GO:0051272	positive regulation of cellular component movement
21	293	0.90934	0	<0.00067	GO:0034097	response to cytokine stimulus
20	279	0.90562	0	<0.00067	GO:0050865	regulation of cell activation
25	367	0.90088	0	<0.00067	GO:0016477	cell migration
39	656	0.9002	0	<0.00067	GO:0002682	regulation of immune system process
33	534	0.88926	0	<0.00067	GO:0004888	transmembrane signaling receptor activity
24	361	0.88502	0	<0.00067	GO:0009607	response to biotic stimulus
27	422	0.87903	0	<0.00067	GO:0002684	positive regulation of immune system process
25	386	0.87652	0	<0.00067	GO:0048870	cell motility
46	905	0.86069	0	<0.00067	GO:0004871	signal transducer activity
46	905	0.86069	0	<0.00067	GO:0060089	molecular transducer activity
49	1028	0.84594	0	<0.00067	GO:0005576	extracellular region
14	214	0.84188	0	<0.00067	GO:0045321	leukocyte activation
58	1375	0.84185	0	<0.00067	GO:0007166	cell surface receptor linked signaling pathway
77	2494	0.83657	0	<0.00067	GO:0007165	signal transduction
31	555	0.83071	0	<0.00067	GO:0006928	cellular component movement
16	254	0.83001	0	<0.00067	GO:0030246	carbohydrate binding
16	256	0.82629	0	<0.00067	GO:0001817	regulation of cytokine production
33	612	0.82264	0	<0.00067	GO:0038023	signaling receptor activity
82	3001	0.82181	0	<0.00067	GO:0051716	cellular response to stimulus
58	1471	0.8061	0	<0.00067	GO:0006950	response to stress
40	855	0.78655	0	<0.00067	GO:0004872	receptor activity
30	593	0.77814	0	<0.00067	GO:0042592	homeostatic process
16	291	0.76562	0	<0.00067	GO:0040012	regulation of locomotion
27	601	0.70815	0	<0.00067	GO:0051704	multi-organism process
20	422	0.70813	0	<0.00067	GO:0001775	cell activation
30	713	0.68834	0	<0.00067	GO:0005887	integral to plasma membrane
24	550	0.68272	0	<0.00067	GO:0007267	cell-cell signaling
24	557	0.67664	0	<0.00067	GO:0023052	signaling
30	731	0.67615	0	<0.00067	GO:0031226	intrinsic to plasma membrane
20	464	0.66298	0	<0.00067	GO:0008284	positive regulation of cell proliferation
30	766	0.65325	0	<0.00067	GO:0070887	cellular response to chemical stimulus
31	818	0.64111	0	<0.00067	GO:0042127	regulation of cell proliferation
94	5555	0.64046	0	<0.00067	GO:0065007	biological regulation
43	1281	0.63326	0	<0.00067	GO:0044459	plasma membrane part
45	1438	0.60648	0	<0.00067	GO:0065008	regulation of biological quality
25	683	0.60152	0	<0.00067	GO:0007154	cell communication
91	5301	0.59704	0	<0.00067	GO:0050789	regulation of biological process
35	1098	0.57107	0	<0.00067	GO:0010033	response to organic substance
54	2067	0.55518	0	<0.00067	GO:0005886	plasma membrane
40	1481	0.50618	0	<0.00067	GO:0048583	regulation of response to stimulus
85	5028	0.49541	0	<0.00067	GO:0050794	regulation of cellular process
47	1987	0.46421	0	<0.00067	GO:0031224	intrinsic to membrane
54	2534	0.43613	0	<0.00067	GO:0044425	membrane part
10	114	0.9714	0	0.00067	GO:0070663	regulation of leukocyte proliferation
12	174	0.86148	0	0.00067	GO:0046649	lymphocyte activation
5	17	1.59577	0	0.002	GO:0002825	regulation of T-helper 1 type immune response
4	8	1.94856	0	0.00267	GO:0045625	regulation of T-helper 1 cell differentiation
7	49	1.20599	0	0.00267	GO:0050871	positive regulation of B cell activation
22	610	0.58429	0	0.00267	GO:0071310	cellular response to organic substance
44	1932	0.43034	0	0.00267	GO:0016021	integral to membrane
3	3	2.78974	0	0.00333	GO:0031727	CCR2 chemokine receptor binding
4	9	1.86136	0	0.00333	GO:0045830	positive regulation of isotype switching
4	9	1.86136	0	0.00333	GO:0072676	lymphocyte migration
6	33	1.32938	0	0.00333	GO:0042611	MHC protein complex
8	74	1.06906	0	0.00333	GO:0002703	regulation of leukocyte mediated immunity
10	129	0.91245	0	0.00333	GO:0001819	positive regulation of cytokine production
11	161	0.85472	0	0.00333	GO:0002237	response to molecule of bacterial origin
14	269	0.73399	0	0.00333	GO:2000145	regulation of cell motility
5	21	1.47502	0	0.00533	GO:0060330	regulation of response to interferon-gamma
5	21	1.47502	0	0.00533	GO:0060334	regulation of interferon-gamma-mediated signaling pathway
4	10	1.78876	0	0.006	GO:0045911	positive regulation of DNA recombination
8	82	1.01935	0	0.00733	GO:0034341	response to interferon-gamma
4	11	1.72657	1e-05	0.00867	GO:0070670	response to interleukin-4
5	23	1.42523	1e-05	0.00867	GO:0002637	regulation of immunoglobulin production
14	289	0.70031	1e-05	0.00867	GO:0051270	regulation of cellular component movement
13	255	0.72173	1e-05	0.01	GO:0030334	regulation of cell migration
82	5184	0.40012	1e-05	0.01	GO:0005515	protein binding
10	151	0.83802	1e-05	0.012	GO:0032496	response to lipopolysaccharide
4	13	1.62381	1e-05	0.014	GO:0045191	regulation of isotype switching
3	5	2.09068	1e-05	0.02533	GO:0043371	negative regulation of CD4-positive, alpha-beta T cell differentiation
3	5	2.09068	1e-05	0.02533	GO:0045623	negative regulation of T-helper cell differentiation
3	5	2.09068	1e-05	0.02533	GO:0048304	positive regulation of isotype switching to IgG isotypes
5	28	1.32111	1e-05	0.02667	GO:0032655	regulation of interleukin-12 production
7	71	1.0238	2e-05	0.03067	GO:0071346	cellular response to interferon-gamma
7	72	1.01707	2e-05	0.03133	GO:0050864	regulation of B cell activation
6	49	1.12948	2e-05	0.03267	GO:0002700	regulation of production of molecular mediator of immune response
12	240	0.71032	2e-05	0.03267	GO:0032101	regulation of response to external stimulus
4	15	1.54075	2e-05	0.03667	GO:0030593	neutrophil chemotaxis
14	328	0.64094	2e-05	0.03933	GO:0051240	positive regulation of multicellular organismal process
22	732	0.4964	2e-05	0.04	GO:0048584	positive regulation of response to stimulus
61	3452	0.34977	2e-05	0.04	GO:0016020	membrane
6	52	1.10038	3e-05	0.04133	GO:0042102	positive regulation of T cell proliferation
4	16	1.50449	3e-05	0.04267	GO:0042056	chemoattractant activity
5	32	1.25266	3e-05	0.04333	GO:0032273	positive regulation of protein polymerization
